# Supplementary material for: Comparative Mitogenome Analyses Uncover Mitogenome Features and Phylogenetic Implications of the Reef Fish Family Holocentridae (Holocentriformes)
Source: Biology (Basel). 2023 Sep 22;12(10):1273. doi: 10.3390/biology12101273 (PMC10604132; doi:10.3390/biology12101273)
Supplement: Supplementary file 1 [file biology-12-01273-s001.zip › Table S1.xlsx]

## Sheet: Sheet1
Samples	Sequence Number	Total Length	N50 length	GC Content(%)	N rate(%)
Myripristis kuntee	1	16530	16530	0.4661	0
Myripristis murdjan	1	16529	16529	0.4687	0
Myripristis violacea	1	16530	16530	0.4656	0
Neoniphon opercularis	1	16639	16639	0.4328	0
Sargocentron caudimaculatum	1	16545	16545	0.444	0
Sargocentron diadema	1	16510	16510	0.4505	0
Sargocentron melanospilos	1	16528	16528	0.4483	0
Sargocentron punctatissimum	1	16507	16507	0.4445	0
