# Supplementary material for: Comparative Mitogenome Analyses Uncover Mitogenome Features and Phylogenetic Implications of the Reef Fish Family Holocentridae (Holocentriformes)
Source: Biology (Basel). 2023 Sep 22;12(10):1273. doi: 10.3390/biology12101273 (PMC10604132; doi:10.3390/biology12101273)
Supplement: Supplementary file 1 [file biology-12-01273-s001.zip › Table S2.xlsx]

## Sheet: Sheet1
Species	Gene	Start	End	Strand	Length (bp)	Intergenic region (bp)	Start codon	Stop codon	Anticodons	Gene type
Myripristis kuntee	cox1	1	1557	F	1557	-	GTG	AGA	-	PCG
Myripristis kuntee	trnS2	1553	1623	R	71	-5	-	-	TGA	tRNA	Ser2
Myripristis kuntee	trnD	1627	1698	F	72	3	-	-	GTC	tRNA	Asp
Myripristis kuntee	cox2	1712	2402	F	691	13	ATG	T	-	PCG
Myripristis kuntee	trnK	2403	2475	F	73	0	-	-	TTT	tRNA	Lys
Myripristis kuntee	atp8	2477	2644	F	168	1	ATG	TAA	-	PCG
Myripristis kuntee	atp6	2635	3318	F	684	-10	ATG	TAA	-	PCG
Myripristis kuntee	cox3	3318	4103	F	786	-1	ATG	TAA	-	PCG
Myripristis kuntee	trnG	4103	4173	F	71	-1	-	-	TCC	tRNA	Gly
Myripristis kuntee	nad3	4174	4524	F	351	0	ATG	TAG	-	PCG
Myripristis kuntee	trnR	4523	4591	F	69	-2	-	-	TCG	tRNA	Arg
Myripristis kuntee	nad4l	4592	4888	F	297	0	ATG	TAA	-	PCG
Myripristis kuntee	nad4	4882	6262	F	1381	-7	ATG	T	-	PCG
Myripristis kuntee	trnH	6263	6331	F	69	0	-	-	GTG	tRNA	His
Myripristis kuntee	trnS1	6332	6399	F	68	0	-	-	GCT	tRNA	Ser1
Myripristis kuntee	trnL1	6401	6473	F	73	1	-	-	TAG	tRNA	Leu1
Myripristis kuntee	nad5	6474	8312	F	1839	0	ATG	TAA	-	PCG
Myripristis kuntee	nad6	8308	8829	R	522	-5	ATG	AGG	-	PCG
Myripristis kuntee	trnE	8830	8898	R	69	0	-	-	TTC	tRNA	Glu
Myripristis kuntee	cob	8905	10045	F	1141	6	ATG	T	-	PCG
Myripristis kuntee	trnT	10046	10117	F	72	0	-	-	TGT	tRNA	Thr
Myripristis kuntee	trnP	10122	10191	R	70	4	-	-	TGG	tRNA	Pro
Myripristis kuntee	trnF	11054	11121	F	68	862	-	-	GAA	tRNA	Phe
Myripristis kuntee	rrnS	11122	12070	F	949	0	-	-	-	rRNA_S
Myripristis kuntee	trnV	12071	12142	F	72	0	-	-	TAC	tRNA	Val
Myripristis kuntee	rrnL	12170	13814	F	1645	27	-	-	-	rRNA_L
Myripristis kuntee	trnL2	13839	13912	F	74	24	-	-	TAA	tRNA	Leu2
Myripristis kuntee	nad1	13913	14887	F	975	0	ATG	TAA	-	PCG
Myripristis kuntee	trnI	14892	14961	F	70	4	-	-	GAT	tRNA	Ile
Myripristis kuntee	trnQ	14961	15031	R	71	-1	-	-	TTG	tRNA	Gln
Myripristis kuntee	trnM	15031	15100	F	70	-1	-	-	CAT	tRNA	Met
Myripristis kuntee	nad2	15101	16147	F	1047	0	ATG	TAA	-	PCG
Myripristis kuntee	trnW	16147	16219	F	73	-1	-	-	TCA	tRNA	Trp
Myripristis kuntee	trnA	16221	16289	R	69	1	-	-	TGC	tRNA	Ala
Myripristis kuntee	trnN	16291	16363	R	73	1	-	-	GTT	tRNA	Asn
Myripristis kuntee	trnC	16397	16461	R	65	33	-	-	GCA	tRNA	Cys
Myripristis kuntee	trnY	16462	16529	R	68	0	-	-	GTA	tRNA	Tyr
Myripristis murdjan	cox1	1	1557	F	1557	-	GTG	AGA	-	PCG
Myripristis murdjan	trnS2	1553	1623	R	71	-5	-	-	TGA	tRNA
Myripristis murdjan	trnD	1627	1698	F	72	3	-	-	GTC	tRNA
Myripristis murdjan	cox2	1712	2402	F	691	13	ATG	T	-	PCG
Myripristis murdjan	trnK	2403	2475	F	73	0	-	-	TTT	tRNA
Myripristis murdjan	atp8	2477	2644	F	168	1	ATG	TAA	-	PCG
Myripristis murdjan	atp6	2635	3318	F	684	-10	ATG	TAA	-	PCG
Myripristis murdjan	cox3	3318	4103	F	786	-1	ATG	TAA	-	PCG
Myripristis murdjan	trnG	4103	4173	F	71	-1	-	-	TCC	tRNA
Myripristis murdjan	nad3	4174	4524	F	351	0	ATG	TAG	-	PCG
Myripristis murdjan	trnR	4523	4591	F	69	-2	-	-	TCG	tRNA
Myripristis murdjan	nad4l	4592	4888	F	297	0	ATG	TAA	-	PCG
Myripristis murdjan	nad4	4882	6262	F	1381	-7	ATG	T	-	PCG
Myripristis murdjan	trnH	6263	6331	F	69	0	-	-	GTG	tRNA
Myripristis murdjan	trnS1	6332	6399	F	68	0	-	-	GCT	tRNA
Myripristis murdjan	trnL1	6401	6473	F	73	1	-	-	TAG	tRNA
Myripristis murdjan	nad5	6474	8312	F	1839	0	ATG	TAA	-	PCG
Myripristis murdjan	nad6	8309	8830	R	522	-4	ATG	TAG	-	PCG
Myripristis murdjan	trnE	8831	8899	R	69	0	-	-	TTC	tRNA
Myripristis murdjan	cob	8906	10046	F	1141	6	ATG	T	-	PCG
Myripristis murdjan	trnT	10047	10118	F	72	0	-	-	TGT	tRNA
Myripristis murdjan	trnP	10124	10193	R	70	5	-	-	TGG	tRNA
Myripristis murdjan	trnF	11054	11121	F	68	860	-	-	GAA	tRNA
Myripristis murdjan	rrnS	11122	12069	F	948	0	-	-	-	rRNA_S
Myripristis murdjan	trnV	12070	12141	F	72	0	-	-	TAC	tRNA
Myripristis murdjan	rrnL	12179	13813	F	1635	37	-	-	-	rRNA_L
Myripristis murdjan	trnL2	13838	13911	F	74	24	-	-	TAA	tRNA
Myripristis murdjan	nad1	13912	14886	F	975	0	ATG	TAG	-	PCG
Myripristis murdjan	trnI	14891	14960	F	70	4	-	-	GAT	tRNA
Myripristis murdjan	trnQ	14960	15030	R	71	-1	-	-	TTG	tRNA
Myripristis murdjan	trnM	15030	15099	F	70	-1	-	-	CAT	tRNA
Myripristis murdjan	nad2	15100	16146	F	1047	0	ATG	TAA	-	PCG
Myripristis murdjan	trnW	16146	16218	F	73	-1	-	-	TCA	tRNA
Myripristis murdjan	trnA	16220	16288	R	69	1	-	-	TGC	tRNA
Myripristis murdjan	trnN	16290	16362	R	73	1	-	-	GTT	tRNA
Myripristis murdjan	trnC	16396	16460	R	65	33	-	-	GCA	tRNA
Myripristis murdjan	trnY	16461	16528	R	68	0	-	-	GTA	tRNA
Myripristis violacea	cox1	1	1557	F	1557	-	GTG	AGA	-	PCG
Myripristis violacea	trnS2	1553	1623	R	71	-5	-	-	TGA	tRNA
Myripristis violacea	trnD	1627	1698	F	72	3	-	-	GTC	tRNA
Myripristis violacea	cox2	1712	2402	F	691	13	ATG	T	-	PCG
Myripristis violacea	trnK	2403	2475	F	73	0	-	-	TTT	tRNA
Myripristis violacea	atp8	2477	2644	F	168	1	ATG	TAA	-	PCG
Myripristis violacea	atp6	2635	3318	F	684	-10	ATG	TAA	-	PCG
Myripristis violacea	cox3	3318	4103	F	786	-1	ATG	TAA	-	PCG
Myripristis violacea	trnG	4103	4173	F	71	-1	-	-	TCC	tRNA
Myripristis violacea	nad3	4174	4524	F	351	0	ATG	TAG	-	PCG
Myripristis violacea	trnR	4523	4591	F	69	-2	-	-	TCG	tRNA
Myripristis violacea	nad4l	4592	4888	F	297	0	ATG	TAA	-	PCG
Myripristis violacea	nad4	4882	6262	F	1381	-7	ATG	T	-	PCG
Myripristis violacea	trnH	6263	6331	F	69	0	-	-	GTG	tRNA
Myripristis violacea	trnS1	6332	6399	F	68	0	-	-	GCT	tRNA
Myripristis violacea	trnL1	6401	6473	F	73	1	-	-	TAG	tRNA
Myripristis violacea	nad5	6474	8312	F	1839	0	ATG	TAA	-	PCG
Myripristis violacea	nad6	8308	8829	R	522	-5	ATG	AGG	-	PCG
Myripristis violacea	trnE	8830	8898	R	69	0	-	-	TTC	tRNA
Myripristis violacea	cob	8905	10045	F	1141	6	ATG	T	-	PCG
Myripristis violacea	trnT	10046	10117	F	72	0	-	-	TGT	tRNA
Myripristis violacea	trnP	10122	10191	R	70	4	-	-	TGG	tRNA
Myripristis violacea	trnF	11054	11121	F	68	862	-	-	GAA	tRNA
Myripristis violacea	rrnS	11122	12070	F	949	0	-	-	-	rRNA_S
Myripristis violacea	trnV	12071	12142	F	72	0	-	-	TAC	tRNA
Myripristis violacea	rrnL	12170	13814	F	1645	27	-	-	-	rRNA_L
Myripristis violacea	trnL2	13839	13912	F	74	24	-	-	TAA	tRNA
Myripristis violacea	nad1	13913	14887	F	975	0	ATG	TAA	-	PCG
Myripristis violacea	trnI	14892	14961	F	70	4	-	-	GAT	tRNA
Myripristis violacea	trnQ	14961	15031	R	71	-1	-	-	TTG	tRNA
Myripristis violacea	trnM	15031	15100	F	70	-1	-	-	CAT	tRNA
Myripristis violacea	nad2	15101	16147	F	1047	0	ATG	TAA	-	PCG
Myripristis violacea	trnW	16147	16219	F	73	-1	-	-	TCA	tRNA
Myripristis violacea	trnA	16221	16289	R	69	1	-	-	TGC	tRNA
Myripristis violacea	trnN	16291	16363	R	73	1	-	-	GTT	tRNA
Myripristis violacea	trnC	16397	16461	R	65	33	-	-	GCA	tRNA
Myripristis violacea	trnY	16462	16529	R	68	0	-	-	GTA	tRNA
Neoniphon opercularis	cox1	1	1551	F	1551	-	GTG	TAA	-	PCG
Neoniphon opercularis	trnS2	1552	1622	R	71	0	-	-	TGA	tRNA
Neoniphon opercularis	trnD	1626	1694	F	69	3	-	-	GTC	tRNA
Neoniphon opercularis	cox2	1707	2398	F	692	12	ATG	TA	-	PCG
Neoniphon opercularis	trnK	2399	2472	F	74	0	-	-	TTT	tRNA
Neoniphon opercularis	atp8	2474	2641	F	168	1	ATG	TAA	-	PCG
Neoniphon opercularis	atp6	2632	3315	F	684	-10	ATG	TAA	-	PCG
Neoniphon opercularis	cox3	3315	4100	F	786	-1	ATG	TAA	-	PCG
Neoniphon opercularis	trnG	4100	4170	F	71	-1	-	-	TCC	tRNA
Neoniphon opercularis	nad3	4171	4521	F	351	0	ATG	TAG	-	PCG
Neoniphon opercularis	trnR	4520	4588	F	69	-2	-	-	TCG	tRNA
Neoniphon opercularis	nad4l	4589	4885	F	297	0	ATG	TAA	-	PCG
Neoniphon opercularis	nad4	4879	6259	F	1381	-7	ATG	T	-	PCG
Neoniphon opercularis	trnH	6260	6328	F	69	0	-	-	GTG	tRNA
Neoniphon opercularis	trnS1	6329	6396	F	68	0	-	-	GCT	tRNA
Neoniphon opercularis	trnL1	6398	6470	F	73	1	-	-	TAG	tRNA
Neoniphon opercularis	nad5	6471	8309	F	1839	0	ATG	TAA	-	PCG
Neoniphon opercularis	nad6	8305	8826	R	522	-5	ATG	AGG	-	PCG
Neoniphon opercularis	trnE	8827	8895	R	69	0	-	-	TTC	tRNA
Neoniphon opercularis	cob	8900	10040	F	1141	4	ATG	T	-	PCG
Neoniphon opercularis	trnT	10041	10112	F	72	0	-	-	TGT	tRNA
Neoniphon opercularis	trnP	10115	10184	R	70	2	-	-	TGG	tRNA
Neoniphon opercularis	trnF	11145	11215	F	71	960	-	-	GAA	tRNA
Neoniphon opercularis	rrnS	11216	12164	F	949	0	-	-	-	rRNA_S
Neoniphon opercularis	trnV	12165	12236	F	72	0	-	-	TAC	tRNA
Neoniphon opercularis	rrnL	12274	13935	F	1662	37	-	-	-	rRNA_L
Neoniphon opercularis	trnL2	13943	14015	F	73	7	-	-	TAA	tRNA
Neoniphon opercularis	nad1	14016	14990	F	975	0	ATG	TAA	-	PCG
Neoniphon opercularis	trnI	14999	15070	F	72	8	-	-	GAT	tRNA
Neoniphon opercularis	trnQ	15070	15140	R	71	-1	-	-	TTG	tRNA
Neoniphon opercularis	trnM	15140	15208	F	69	-1	-	-	CAT	tRNA
Neoniphon opercularis	nad2	15209	16255	F	1047	0	ATG	TAA	-	PCG
Neoniphon opercularis	trnW	16256	16328	F	73	0	-	-	TCA	tRNA
Neoniphon opercularis	trnA	16330	16398	R	69	1	-	-	TGC	tRNA
Neoniphon opercularis	trnN	16400	16472	R	73	1	-	-	GTT	tRNA
Neoniphon opercularis	trnC	16504	16570	R	67	31	-	-	GCA	tRNA
Neoniphon opercularis	trnY	16571	16638	R	68	0	-	-	GTA	tRNA
Sargocentron caudimaculatum	cox1	1	1551	F	1551	-	GTG	TAA	-	PCG
Sargocentron caudimaculatum	trnS2	1552	1622	R	71	0	-	-	TGA	tRNA
Sargocentron caudimaculatum	trnD	1626	1694	F	69	3	-	-	GTC	tRNA
Sargocentron caudimaculatum	cox2	1712	2403	F	692	17	ATG	TA	-	PCG
Sargocentron caudimaculatum	trnK	2404	2477	F	74	0	-	-	TTT	tRNA
Sargocentron caudimaculatum	atp8	2479	2646	F	168	1	ATG	TAA	-	PCG
Sargocentron caudimaculatum	atp6	2664	3320	F	657	17	ATG	TAA	-	PCG
Sargocentron caudimaculatum	cox3	3320	4105	F	786	-1	ATG	TAA	-	PCG
Sargocentron caudimaculatum	trnG	4105	4175	F	71	-1	-	-	TCC	tRNA
Sargocentron caudimaculatum	nad3	4176	4526	F	351	0	ATG	TAG	-	PCG
Sargocentron caudimaculatum	trnR	4525	4593	F	69	-2	-	-	TCG	tRNA
Sargocentron caudimaculatum	nad4l	4594	4890	F	297	0	ATG	TAA	-	PCG
Sargocentron caudimaculatum	nad4	4884	6264	F	1381	-7	ATG	T	-	PCG
Sargocentron caudimaculatum	trnH	6265	6333	F	69	0	-	-	GTG	tRNA
Sargocentron caudimaculatum	trnS1	6334	6402	F	69	0	-	-	GCT	tRNA
Sargocentron caudimaculatum	trnL1	6404	6476	F	73	1	-	-	TAG	tRNA
Sargocentron caudimaculatum	nad5	6477	8315	F	1839	0	ATG	TAA	-	PCG
Sargocentron caudimaculatum	nad6	8311	8832	R	522	-5	ATG	AGG	-	PCG
Sargocentron caudimaculatum	trnE	8833	8901	R	69	0	-	-	TTC	tRNA
Sargocentron caudimaculatum	cob	8906	10046	F	1141	4	ATG	T	-	PCG
Sargocentron caudimaculatum	trnT	10047	10118	F	72	0	-	-	TGT	tRNA
Sargocentron caudimaculatum	trnP	10120	10189	R	70	1	-	-	TGG	tRNA
Sargocentron caudimaculatum	trnF	11052	11121	F	70	862	-	-	GAA	tRNA
Sargocentron caudimaculatum	rrnS	11122	12071	F	950	0	-	-	-	rRNA_S
Sargocentron caudimaculatum	trnV	12074	12145	F	72	2	-	-	TAC	tRNA
Sargocentron caudimaculatum	rrnL	12173	13846	F	1674	27	-	-	-	rRNA_L
Sargocentron caudimaculatum	trnL2	13847	13920	F	74	0	-	-	TAA	tRNA
Sargocentron caudimaculatum	nad1	13921	14895	F	975	0	ATG	TAA	-	PCG
Sargocentron caudimaculatum	trnI	14904	14973	F	70	8	-	-	GAT	tRNA
Sargocentron caudimaculatum	trnQ	14973	15043	R	71	-1	-	-	TTG	tRNA
Sargocentron caudimaculatum	trnM	15043	15112	F	70	-1	-	-	CAT	tRNA
Sargocentron caudimaculatum	nad2	15113	16159	F	1047	0	ATG	TAA	-	PCG
Sargocentron caudimaculatum	trnW	16160	16231	F	72	0	-	-	TCA	tRNA
Sargocentron caudimaculatum	trnA	16233	16301	R	69	1	-	-	TGC	tRNA
Sargocentron caudimaculatum	trnN	16303	16375	R	73	1	-	-	GTT	tRNA
Sargocentron caudimaculatum	trnC	16410	16476	R	67	34	-	-	GCA	tRNA
Sargocentron caudimaculatum	trnY	16477	16544	R	68	0	-	-	GTA	tRNA
Sargocentron diadema	cox1	1	1551	F	1551	-	GTG	TAA	-	PCG
Sargocentron diadema	trnS2	1552	1622	R	71	0	-	-	TGA	tRNA
Sargocentron diadema	trnD	1626	1694	F	69	3	-	-	GTC	tRNA
Sargocentron diadema	cox2	1707	2398	F	692	12	ATG	TA	-	PCG
Sargocentron diadema	trnK	2399	2472	F	74	0	-	-	TTT	tRNA
Sargocentron diadema	atp8	2474	2641	F	168	1	ATG	TAA	-	PCG
Sargocentron diadema	atp6	2632	3315	F	684	-10	ATG	TAA	-	PCG
Sargocentron diadema	cox3	3315	4100	F	786	-1	ATG	TAA	-	PCG
Sargocentron diadema	trnG	4100	4170	F	71	-1	-	-	TCC	tRNA
Sargocentron diadema	nad3	4171	4521	F	351	0	ATG	TAG	-	PCG
Sargocentron diadema	trnR	4520	4588	F	69	-2	-	-	TCG	tRNA
Sargocentron diadema	nad4l	4589	4885	F	297	0	ATG	TAA	-	PCG
Sargocentron diadema	nad4	4879	6259	F	1381	-7	ATG	T	-	PCG
Sargocentron diadema	trnH	6260	6328	F	69	0	-	-	GTG	tRNA
Sargocentron diadema	trnS1	6329	6396	F	68	0	-	-	GCT	tRNA
Sargocentron diadema	trnL1	6398	6470	F	73	1	-	-	TAG	tRNA
Sargocentron diadema	nad5	6471	8309	F	1839	0	ATG	TAA	-	PCG
Sargocentron diadema	nad6	8306	8827	R	522	-4	ATG	TAG	-	PCG
Sargocentron diadema	trnE	8828	8896	R	69	0	-	-	TTC	tRNA
Sargocentron diadema	cob	8902	10042	F	1141	5	ATG	T	-	PCG
Sargocentron diadema	trnT	10043	10114	F	72	0	-	-	TGT	tRNA
Sargocentron diadema	trnP	10114	10183	R	70	-1	-	-	TGG	tRNA
Sargocentron diadema	trnF	11022	11089	F	68	838	-	-	GAA	tRNA
Sargocentron diadema	rrnS	11090	12040	F	951	0	-	-	-	rRNA_S
Sargocentron diadema	trnV	12041	12112	F	72	0	-	-	TAC	tRNA
Sargocentron diadema	rrnL	12150	13813	F	1664	37	-	-	-	rRNA_L
Sargocentron diadema	trnL2	13814	13887	F	74	0	-	-	TAA	tRNA
Sargocentron diadema	nad1	13888	14862	F	975	0	ATG	TAA	-	PCG
Sargocentron diadema	trnI	14870	14941	F	72	7	-	-	GAT	tRNA
Sargocentron diadema	trnQ	14941	15011	R	71	-1	-	-	TTG	tRNA
Sargocentron diadema	trnM	15011	15079	F	69	-1	-	-	CAT	tRNA
Sargocentron diadema	nad2	15080	16126	F	1047	0	ATG	TAA	-	PCG
Sargocentron diadema	trnW	16127	16198	F	72	0	-	-	TCA	tRNA
Sargocentron diadema	trnA	16200	16268	R	69	1	-	-	TGC	tRNA
Sargocentron diadema	trnN	16270	16342	R	73	1	-	-	GTT	tRNA
Sargocentron diadema	trnC	16375	16441	R	67	32	-	-	GCA	tRNA
Sargocentron diadema	trnY	16442	16509	R	68	0	-	-	GTA	tRNA
Sargocentron melanospilos	cox1	1	1551	F	1551	-	GTG	TAA	-	PCG
Sargocentron melanospilos	trnS2	1552	1622	R	71	0	-	-	TGA	tRNA
Sargocentron melanospilos	trnD	1626	1694	F	69	3	-	-	GTC	tRNA
Sargocentron melanospilos	cox2	1708	2399	F	692	13	ATG	TA	-	PCG
Sargocentron melanospilos	trnK	2400	2473	F	74	0	-	-	TTT	tRNA
Sargocentron melanospilos	atp8	2475	2642	F	168	1	ATG	TAA	-	PCG
Sargocentron melanospilos	atp6	2633	3316	F	684	-10	ATG	TAA	-	PCG
Sargocentron melanospilos	cox3	3316	4101	F	786	-1	ATG	TAA	-	PCG
Sargocentron melanospilos	trnG	4101	4171	F	71	-1	-	-	TCC	tRNA
Sargocentron melanospilos	nad3	4172	4522	F	351	0	ATG	TAG	-	PCG
Sargocentron melanospilos	trnR	4521	4589	F	69	-2	-	-	TCG	tRNA
Sargocentron melanospilos	nad4l	4590	4886	F	297	0	ATG	TAA	-	PCG
Sargocentron melanospilos	nad4	4880	6260	F	1381	-7	ATG	T	-	PCG
Sargocentron melanospilos	trnH	6261	6329	F	69	0	-	-	GTG	tRNA
Sargocentron melanospilos	trnS1	6330	6398	F	69	0	-	-	GCT	tRNA
Sargocentron melanospilos	trnL1	6400	6472	F	73	1	-	-	TAG	tRNA
Sargocentron melanospilos	nad5	6473	8311	F	1839	0	ATG	TAA	-	PCG
Sargocentron melanospilos	nad6	8307	8828	R	522	-5	ATG	AGG	-	PCG
Sargocentron melanospilos	trnE	8829	8897	R	69	0	-	-	TTC	tRNA
Sargocentron melanospilos	cob	8903	10043	F	1141	5	ATG	T	-	PCG
Sargocentron melanospilos	trnT	10044	10115	F	72	0	-	-	TGT	tRNA
Sargocentron melanospilos	trnP	10121	10190	R	70	5	-	-	TGG	tRNA
Sargocentron melanospilos	trnF	11037	11105	F	69	846	-	-	GAA	tRNA
Sargocentron melanospilos	rrnS	11106	12056	F	951	0	-	-	-	rRNA_S
Sargocentron melanospilos	trnV	12059	12130	F	72	2	-	-	TAC	tRNA
Sargocentron melanospilos	rrnL	12158	13832	F	1675	27	-	-	-	rRNA_L
Sargocentron melanospilos	trnL2	13833	13906	F	74	0	-	-	TAA	tRNA
Sargocentron melanospilos	nad1	13907	14881	F	975	0	ATG	TAA	-	PCG
Sargocentron melanospilos	trnI	14889	14958	F	70	7	-	-	GAT	tRNA
Sargocentron melanospilos	trnQ	14958	15028	R	71	-1	-	-	TTG	tRNA
Sargocentron melanospilos	trnM	15028	15096	F	69	-1	-	-	CAT	tRNA
Sargocentron melanospilos	nad2	15097	16143	F	1047	0	ATG	TAA	-	PCG
Sargocentron melanospilos	trnW	16144	16215	F	72	0	-	-	TCA	tRNA
Sargocentron melanospilos	trnA	16217	16285	R	69	1	-	-	TGC	tRNA
Sargocentron melanospilos	trnN	16287	16359	R	73	1	-	-	GTT	tRNA
Sargocentron melanospilos	trnC	16393	16459	R	67	33	-	-	GCA	tRNA
Sargocentron melanospilos	trnY	16460	16527	R	68	0	-	-	GTA	tRNA
Sargocentron punctatissimum	cox1	1	1551	F	1551	-	GTG	TAA	-	PCG
Sargocentron punctatissimum	trnS2	1552	1622	R	71	0	-	-	TGA	tRNA
Sargocentron punctatissimum	trnD	1626	1694	F	69	3	-	-	GTC	tRNA
Sargocentron punctatissimum	cox2	1707	2398	F	692	12	ATG	TA	-	PCG
Sargocentron punctatissimum	trnK	2399	2472	F	74	0	-	-	TTT	tRNA
Sargocentron punctatissimum	atp8	2474	2641	F	168	1	ATG	TAA	-	PCG
Sargocentron punctatissimum	atp6	2632	3315	F	684	-10	ATG	TAA	-	PCG
Sargocentron punctatissimum	cox3	3315	4100	F	786	-1	ATG	TAA	-	PCG
Sargocentron punctatissimum	trnG	4100	4170	F	71	-1	-	-	TCC	tRNA
Sargocentron punctatissimum	nad3	4171	4521	F	351	0	ATG	TAG	-	PCG
Sargocentron punctatissimum	trnR	4520	4588	F	69	-2	-	-	TCG	tRNA
Sargocentron punctatissimum	nad4l	4589	4885	F	297	0	ATG	TAA	-	PCG
Sargocentron punctatissimum	nad4	4879	6259	F	1381	-7	ATG	T	-	PCG
Sargocentron punctatissimum	trnH	6260	6328	F	69	0	-	-	GTG	tRNA
Sargocentron punctatissimum	trnS1	6329	6396	F	68	0	-	-	GCT	tRNA
Sargocentron punctatissimum	trnL1	6398	6470	F	73	1	-	-	TAG	tRNA
Sargocentron punctatissimum	nad5	6471	8309	F	1839	0	ATG	TAA	-	PCG
Sargocentron punctatissimum	nad6	8305	8826	R	522	-5	ATG	AGG	-	PCG
Sargocentron punctatissimum	trnE	8827	8895	R	69	0	-	-	TTC	tRNA
Sargocentron punctatissimum	cob	8900	10040	F	1141	4	ATG	T	-	PCG
Sargocentron punctatissimum	trnT	10041	10112	F	72	0	-	-	TGT	tRNA
Sargocentron punctatissimum	trnP	10112	10181	R	70	-1	-	-	TGG	tRNA
Sargocentron punctatissimum	trnF	11022	11089	F	68	840	-	-	GAA	tRNA
Sargocentron punctatissimum	rrnS	11090	12039	F	950	0	-	-	-	rRNA_S
Sargocentron punctatissimum	trnV	12040	12111	F	72	0	-	-	TAC	tRNA
Sargocentron punctatissimum	rrnL	12139	13812	F	1674	27	-	-	-	rRNA_L
Sargocentron punctatissimum	trnL2	13813	13886	F	74	0	-	-	TAA	tRNA
Sargocentron punctatissimum	nad1	13887	14861	F	975	0	ATG	TAA	-	PCG
Sargocentron punctatissimum	trnI	14869	14940	F	72	7	-	-	GAT	tRNA
Sargocentron punctatissimum	trnQ	14940	15010	R	71	-1	-	-	TTG	tRNA
Sargocentron punctatissimum	trnM	15010	15078	F	69	-1	-	-	CAT	tRNA
Sargocentron punctatissimum	nad2	15079	16125	F	1047	0	ATG	TAA	-	PCG
Sargocentron punctatissimum	trnW	16126	16197	F	72	0	-	-	TCA	tRNA
Sargocentron punctatissimum	trnA	16199	16267	R	69	1	-	-	TGC	tRNA
Sargocentron punctatissimum	trnN	16269	16341	R	73	1	-	-	GTT	tRNA
Sargocentron punctatissimum	trnC	16373	16438	R	66	31	-	-	GCA	tRNA
Sargocentron punctatissimum	trnY	16439	16506	R	68	0	-	-	GTA	tRNA
