# Supplementary material for: Comparative Mitogenome Analyses Uncover Mitogenome Features and Phylogenetic Implications of the Reef Fish Family Holocentridae (Holocentriformes)
Source: Biology (Basel). 2023 Sep 22;12(10):1273. doi: 10.3390/biology12101273 (PMC10604132; doi:10.3390/biology12101273)
Supplement: Supplementary file 1 [file biology-12-01273-s001.zip › Table S3.xlsx]

## Sheet: Genome_PCGs_tRNA_rRNA
	Length (bp)	G%	A%	T/U%	C%	GC%	AT%	AT-skew (A-T)/(A+T)	GC-skew (G-C)/(G+C)
Genome
M.kuntee	16530	16.09	29.05	24.33	30.53	46.62	53.38	0.0884226	-0.309738
M.murdjan	16529	16.07	29.17	23.96	30.8	46.88	53.12	0.0980614	-0.314274
M.violacea	16530	16.03	29.07	24.36	30.54	46.56	53.44	0.0881527	-0.311574
N.opercularis	16639	14.78	30.82	25.9	28.5	43.28	56.72	0.0867419	-0.317006
S.caudimaculatum	16545	15.39	30.18	25.42	29.01	44.4	55.6	0.0856115	-0.306757
S.diadema	16510	15.55	29.82	25.13	29.5	45.05	54.95	0.0853503	-0.309656
S.melanospilos	16528	15.57	29.74	25.42	29.27	44.84	55.16	0.0783176	-0.305531
S.punctatissimum	16507	15.4	29.98	25.56	29.05	44.45	55.55	0.0795823	-0.307087
M.berndti	16531	16.1	29.15	23.98	30.77	46.87	53.13	0.0973085	-0.312993
O.japonicus	16541	16.02	28.89	24.73	30.36	46.38	53.62	0.077583	-0.309185
S.spiniferum	16548	15.31	30.26	25.45	28.98	44.28	55.72	0.08634	-0.308648
S.rubrum	16526	15.55	29.77	25.37	29.31	44.86	55.14	0.0797969	-0.306732
M.vittata	16520	16.02	29.14	24.39	30.45	46.47	53.53	0.0887353	-0.310523
N.sammara	16743	15.01	30.73	26.12	28.13	43.13	56.85	0.0810906	-0.304126
Protein_coding_genes
M.kuntee	11439	15.95	26.09	26.1	31.85	47.8	52.2	-0.000191608	-0.332636
M.murdjan	11439	15.66	26.29	25.77	32.28	47.94	52.06	0.00998847	-0.346683
M.violacea	11439	15.88	26.13	26.18	31.81	47.69	52.31	-0.00095584	-0.334032
N.opercularis	11434	14.33	28.09	28.14	29.44	43.77	56.23	-0.000889205	-0.345214
S.caudimaculatum	11407	14.79	27.57	27.64	30	44.79	55.21	-0.00126789	-0.339585
S.diadema	11434	15.13	27.13	26.95	30.79	45.92	54.08	0.0033284	-0.341028
S.melanospilos	11434	15.01	27.1	27.58	30.31	45.32	54.68	-0.00877835	-0.337599
S.punctatissimum	11434	14.86	27.48	27.34	30.32	45.18	54.82	0.00255381	-0.342187
M.berndti	11422	15.69	26.27	25.77	32.28	47.97	52.03	0.00960799	-0.345841
O.japonicus	11428	15.67	26.16	26.57	31.61	47.28	52.72	-0.00777546	-0.33714
S.spiniferum	11433	14.72	27.6	27.74	29.93	44.65	55.35	-0.00252982	-0.340649
S.rubrum	11433	14.95	27.17	27.56	30.32	45.27	54.73	-0.00712589	-0.339518
M.vittata	11435	15.73	26.39	26.22	31.66	47.39	52.61	0.00323132	-0.336147
N.sammara	11431	14.57	28.01	28.21	29.2	43.78	56.22	-0.00355745	-0.334247
tRNA
M.kuntee	1550	22.97	28.71	27.1	21.23	44.19	55.81	0.0288479	0.0393665
M.murdjan	1550	22.97	28.71	26.84	21.48	44.45	55.55	0.0336634	0.0335208
M.violacea	1550	22.97	28.71	27.1	21.23	44.19	55.81	0.0288479	0.0393665
N.opercularis	1553	22.73	28.98	27.69	20.61	43.34	56.66	0.0227634	0.0489156
S.caudimaculatum	1552	22.81	28.93	27.38	20.88	43.69	56.31	0.0275262	0.0441749
S.diadema	1550	23.23	28.52	27.1	21.16	44.39	55.61	0.0255304	0.0466321
S.melanospilos	1550	23.42	28.52	26.84	21.23	44.65	55.35	0.0303468	0.0490482
S.punctatissimum	1549	22.98	28.73	27.24	21.05	44.03	55.97	0.0266214	0.0438337
M.berndti	1528	22.77	28.47	27.09	21.66	44.44	55.56	0.024838	0.0249831
O.japonicus	1529	22.63	28.84	27.08	21.45	44.08	55.92	0.0314735	0.0267695
S.spiniferum	1529	22.56	28.78	27.67	20.99	43.56	56.44	0.0196634	0.0360505
S.rubrum	1528	23.23	28.27	27.03	21.47	44.7	55.3	0.0224231	0.0393736
M.vittata	1529	22.76	28.58	27.21	21.45	44.21	55.79	0.0245564	0.0296313
N.sammara	1529	22.69	28.52	27.67	21.12	43.82	56.18	0.0151272	0.0358366
rRNA
M.kuntee	2594	20.24	34.16	19.78	25.83	46.07	53.93	0.266593	-0.121337
M.murdjan	2583	20.29	34.15	19.59	25.98	46.26	53.74	0.270934	-0.122974
M.violacea	2594	20.28	34.12	19.78	25.83	46.11	53.89	0.266048	-0.120364
N.opercularis	2611	19.99	34.2	20.76	25.05	45.04	54.96	0.244541	-0.112345
S.caudimaculatum	2624	20.08	34.3	20.27	25.34	45.43	54.57	0.257101	-0.115808
S.diadema	2615	20.15	34.07	20.61	25.16	45.32	54.68	0.246159	-0.110572
S.melanospilos	2626	20.26	34.27	20.64	24.83	45.09	54.91	0.248224	-0.101353
S.punctatissimum	2624	19.89	34.3	21.3	24.5	44.4	55.6	0.233813	-0.103852
M.berndti	2641	20.14	34.38	19.35	26.13	46.27	53.73	0.279732	-0.129458
O.japonicus	2640	20.34	33.52	19.43	26.7	47.05	52.95	0.2661	-0.135204
S.spiniferum	2651	19.99	34.33	20.14	25.54	45.53	54.47	0.26051	-0.121898
S.rubrum	2653	20.24	34.19	20.51	25.07	45.31	54.69	0.250091	-0.106599
M.vittata	2645	20.26	34.18	19.4	26.16	46.43	53.57	0.275849	-0.1271
N.sammara	2650	19.92	34.64	20.75	24.68	44.6	55.4	0.250767	-0.106726

## Sheet: 13_PCG
PCG	Species	Length (bp)	G%	A%	T/U%	C%	GC%	AT%	AT-skew (A-T)/(A+T)	GC-skew (G-C)/(G+C)
cox1	M.kuntee	1557	18.18	25.31	26.97	29.54	47.72	52.28	-0.0317521	-0.238055
cox1	M.murdjan	1557	18.43	24.86	26.97	29.74	48.17	51.83	-0.04071	-0.234793
cox1	M.violacea	1557	18.18	25.31	26.97	29.54	47.72	52.28	-0.0317521	-0.238055
cox1	N.opercularis	1551	16.57	27.53	31.66	24.24	40.81	59.19	-0.0697753	-0.187944
cox1	S.caudimaculatum	1551	17.21	26.24	30.17	26.37	43.58	56.42	-0.0696685	-0.210188
cox1	S.diadema	1551	17.41	26.43	29.79	26.37	43.78	56.22	-0.0597652	-0.20466
cox1	S.melanospilos	1551	17.67	25.85	30.37	26.11	43.78	56.22	-0.0803984	-0.192782
cox1	S.punctatissimum	1551	17.47	26.5	29.59	26.43	43.91	56.09	-0.05509	-0.2041
cox1	M.berndti	1557	18.5	24.79	27.1	29.61	48.11	51.89	-0.0445172	-0.230929
cox1	O.japonicus	1551	17.92	25.4	28.37	28.3	46.23	53.77	-0.0552353	-0.224578
cox1	S.spiniferum	1551	17.15	26.31	30.24	26.31	43.46	56.54	-0.069496	-0.210769
cox1	S.rubrum	1551	17.73	25.79	30.37	26.11	43.84	56.16	-0.0815527	-0.19115
cox1	M.vittata	1557	18.24	25.05	27.87	28.84	47.08	52.92	-0.053288	-0.225149
cox1	N.sammara	1551	17.28	26.69	30.63	25.4	42.68	57.32	-0.0687369	-0.190253
cox2	M.kuntee	691	16.35	28.65	25.18	29.81	46.16	53.84	0.0644622	-0.291594
cox2	M.murdjan	691	16.64	28.51	24.75	30.1	46.74	53.26	0.0705971	-0.287976
cox2	M.violacea	691	16.21	28.8	25.18	29.81	46.02	53.98	0.0670619	-0.295524
cox2	N.opercularis	692	14.88	30.06	28.03	27.02	41.91	58.09	0.0349458	-0.289737
cox2	S.caudimaculatum	692	15.03	29.77	26.88	28.32	43.35	56.65	0.051015	-0.306574
cox2	S.diadema	692	16.04	29.05	26.3	28.61	44.65	55.35	0.0496838	-0.281523
cox2	S.melanospilos	692	15.17	28.76	28.18	27.89	43.06	56.94	0.0101862	-0.295402
cox2	S.punctatissimum	692	15.32	29.34	26.88	28.47	43.79	56.21	0.0437567	-0.300297
cox2	M.berndti	691	16.64	28.51	24.6	30.25	46.89	53.11	0.0736208	-0.290254
cox2	O.japonicus	691	16.21	28.94	25.9	28.94	45.15	54.85	0.055434	-0.281949
cox2	S.spiniferum	691	15.2	29.52	27.06	28.22	43.42	56.58	0.0434783	-0.299862
cox2	S.rubrum	691	15.34	28.51	27.93	28.22	43.56	56.44	0.0102764	-0.295684
cox2	M.vittata	691	16.21	28.94	24.31	30.54	46.74	53.26	0.0869484	-0.306524
cox2	N.sammara	692	15.32	29.77	26.3	28.61	43.93	56.07	0.0618869	-0.302527
atp8	M.kuntee	168	13.69	27.38	25.6	33.33	47.02	52.98	0.0335976	-0.417695
atp8	M.murdjan	168	14.88	26.19	23.81	35.12	50	50	0.0476	-0.4048
atp8	M.violacea	168	13.69	27.38	25.6	33.33	47.02	52.98	0.0335976	-0.417695
atp8	N.opercularis	168	10.12	31.55	25	33.33	43.45	56.55	0.115827	-0.534177
atp8	S.caudimaculatum	168	11.31	28.57	26.19	33.93	45.24	54.76	0.0434624	-0.5
atp8	S.diadema	168	8.93	30.36	27.98	32.74	41.67	58.33	0.0407953	-0.571394
atp8	S.melanospilos	168	11.31	30.36	26.79	31.55	42.86	57.14	0.0624672	-0.472235
atp8	S.punctatissimum	168	10.71	31.55	25.6	32.14	42.86	57.14	0.104112	-0.500117
atp8	M.berndti	168	14.88	26.19	23.81	35.12	50	50	0.0476	-0.4048
atp8	O.japonicus	168	9.52	30.95	26.19	33.33	42.86	57.14	0.0833042	-0.555659
atp8	S.spiniferum	168	11.31	28.57	25.6	34.52	45.83	54.17	0.0548274	-0.506437
atp8	S.rubrum	168	11.31	30.36	26.79	31.55	42.86	57.14	0.0624672	-0.472235
atp8	M.vittata	168	13.1	27.98	23.21	35.71	48.81	51.19	0.0931823	-0.463225
atp8	N.sammara	168	9.52	32.14	27.98	30.36	39.88	60.12	0.0691949	-0.522568
atp6	M.kuntee	684	14.18	25.73	25	35.09	49.27	50.73	0.0143899	-0.424396
atp6	M.murdjan	684	13.45	26.02	26.32	34.21	47.66	52.34	-0.00573175	-0.435585
atp6	M.violacea	684	13.89	25.73	25.15	35.23	49.12	50.88	0.0113994	-0.434446
atp6	N.opercularis	684	11.4	27.49	29.68	31.43	42.84	57.16	-0.0383068	-0.467663
atp6	S.caudimaculatum	657	12.48	26.48	28.92	32.12	44.6	55.4	-0.0440433	-0.440359
atp6	S.diadema	684	11.55	27.63	28.22	32.6	44.15	55.85	-0.010564	-0.476784
atp6	S.melanospilos	684	12.57	25.88	27.78	33.77	46.35	53.65	-0.0354081	-0.457488
atp6	S.punctatissimum	684	12.28	26.9	28.51	32.31	44.59	55.41	-0.0290561	-0.449204
atp6	M.berndti	683	13.47	25.92	26.21	34.41	47.88	52.12	-0.00556302	-0.437343
atp6	O.japonicus	683	13.18	25.77	27.23	33.82	47	53	-0.0275472	-0.439149
atp6	S.spiniferum	687	12.23	26.64	29.26	31.88	44.1	55.9	-0.0468694	-0.445477
atp6	S.rubrum	684	12.57	25.88	27.78	33.77	46.35	53.65	-0.0354081	-0.457488
atp6	M.vittata	684	13.89	26.61	25.88	33.63	47.51	52.49	0.0139074	-0.415404
atp6	N.sammara	684	11.4	27.78	30.56	30.26	41.67	58.33	-0.0476517	-0.452712
cox3	M.kuntee	786	16.67	25.32	24.94	33.08	49.75	50.25	0.00756068	-0.329849
cox3	M.murdjan	786	16.28	26.08	24.3	33.33	49.62	50.38	0.0353315	-0.343681
cox3	M.violacea	786	16.79	25.19	24.94	33.08	49.87	50.13	0.00498703	-0.326649
cox3	N.opercularis	786	15.65	27.1	27.61	29.64	45.29	54.71	-0.00932188	-0.308898
cox3	S.caudimaculatum	786	16.03	26.72	26.46	30.79	46.82	53.18	0.00488906	-0.31525
cox3	S.diadema	786	15.78	26.84	25.19	32.19	47.96	52.04	0.0317125	-0.342089
cox3	S.melanospilos	786	16.03	27.35	26.34	30.28	46.31	53.69	0.0188117	-0.307709
cox3	S.punctatissimum	786	15.65	27.1	27.48	29.77	45.42	54.58	-0.00696226	-0.310876
cox3	M.berndti	785	16.31	25.99	24.59	33.12	49.43	50.57	0.0276789	-0.340077
cox3	O.japonicus	785	16.82	25.48	25.86	31.85	48.66	51.34	-0.00740164	-0.308814
cox3	S.spiniferum	785	16.05	26.75	26.5	30.7	46.75	53.25	0.00469484	-0.313369
cox3	S.rubrum	786	15.9	27.48	26.34	30.28	46.18	53.82	0.0211817	-0.31139
cox3	M.vittata	785	16.56	25.99	26.11	31.34	47.9	52.1	-0.00230326	-0.308559
cox3	N.sammara	785	15.8	27.26	27.26	29.68	45.48	54.52	0	-0.305189
nad3	M.kuntee	351	15.38	22.22	28.21	34.19	49.57	50.43	-0.118779	-0.379463
nad3	M.murdjan	351	15.95	21.37	25.93	36.75	52.71	47.29	-0.0964059	-0.394687
nad3	M.violacea	351	15.1	22.51	28.21	34.19	49.29	50.71	-0.112382	-0.3873
nad3	N.opercularis	351	12.82	26.21	29.63	31.34	44.16	55.84	-0.0612464	-0.419384
nad3	S.caudimaculatum	351	14.25	24.79	31.34	29.63	43.87	56.13	-0.116693	-0.350501
nad3	S.diadema	351	14.25	25.07	27.92	32.76	47.01	52.99	-0.0537837	-0.393746
nad3	S.melanospilos	351	13.68	25.36	27.92	33.05	46.72	53.28	-0.048048	-0.414509
nad3	S.punctatissimum	351	13.96	24.5	29.63	31.91	45.87	54.13	-0.0947718	-0.391323
nad3	M.berndti	349	15.76	21.2	26.36	36.68	52.44	47.56	-0.108495	-0.398932
nad3	O.japonicus	349	14.33	22.64	28.94	34.1	48.42	51.58	-0.12214	-0.408218
nad3	S.spiniferum	349	14.04	24.36	31.81	29.8	43.84	56.16	-0.132633	-0.359489
nad3	S.rubrum	351	13.96	25.07	27.92	33.05	47.01	52.99	-0.0537837	-0.406084
nad3	M.vittata	349	14.33	23.21	26.36	36.1	50.43	49.57	-0.0635465	-0.431687
nad3	N.sammara	349	13.75	24.64	29.8	31.81	45.56	54.44	-0.0947832	-0.3964
nad4l	M.kuntee	297	15.49	23.57	26.26	34.68	50.17	49.83	-0.0539835	-0.3825
nad4l	M.murdjan	297	15.49	23.57	26.26	34.68	50.17	49.83	-0.0539835	-0.3825
nad4l	M.violacea	297	15.49	23.57	26.26	34.68	50.17	49.83	-0.0539835	-0.3825
nad4l	N.opercularis	297	13.8	23.57	28.96	33.67	47.47	52.53	-0.102608	-0.41858
nad4l	S.caudimaculatum	297	13.8	22.56	30.64	33	46.8	53.2	-0.15188	-0.410256
nad4l	S.diadema	297	14.48	21.21	29.29	35.02	49.49	50.51	-0.16	-0.414949
nad4l	S.melanospilos	297	14.81	20.2	29.63	35.35	50.17	49.83	-0.189243	-0.40949
nad4l	S.punctatissimum	297	13.8	22.9	28.62	34.68	48.48	51.52	-0.111025	-0.430693
nad4l	M.berndti	297	15.49	23.57	26.26	34.68	50.17	49.83	-0.0539835	-0.3825
nad4l	O.japonicus	297	14.48	25.25	22.56	37.71	52.19	47.81	0.0562644	-0.445104
nad4l	S.spiniferum	297	13.8	22.56	30.3	33.33	47.14	52.86	-0.146425	-0.414386
nad4l	S.rubrum	297	14.48	20.54	29.63	35.35	49.83	50.17	-0.181184	-0.418824
nad4l	M.vittata	297	14.81	23.91	25.59	35.69	50.51	49.49	-0.0339394	-0.413465
nad4l	N.sammara	297	15.82	22.56	28.96	32.66	48.48	51.52	-0.124224	-0.34736
nad4	M.kuntee	1381	13.76	27.52	26.65	32.08	45.84	54.16	0.0160606	-0.399651
nad4	M.murdjan	1381	14.34	27.08	25.42	33.16	47.5	52.5	0.031619	-0.396211
nad4	M.violacea	1381	13.69	27.52	26.79	32.01	45.69	54.31	0.0134414	-0.400875
nad4	N.opercularis	1381	12.53	29.62	27.23	30.63	43.16	56.84	0.0420405	-0.41937
nad4	S.caudimaculatum	1381	13.32	29.54	26.21	30.92	44.24	55.76	0.0597309	-0.39783
nad4	S.diadema	1381	13.9	28.82	25.71	31.57	45.47	54.53	0.0570328	-0.388608
nad4	S.melanospilos	1381	13.11	28.96	25.92	32.01	45.11	54.89	0.0553936	-0.418883
nad4	S.punctatissimum	1381	12.6	28.82	26.79	31.79	44.39	55.61	0.0365042	-0.432305
nad4	M.berndti	1381	14.27	27.15	25.13	33.45	47.72	52.28	0.0386381	-0.401928
nad4	O.japonicus	1381	14.92	26.94	25.92	32.22	47.14	52.86	0.0192963	-0.366992
nad4	S.spiniferum	1381	13.11	29.76	25.78	31.35	44.46	55.54	0.0716601	-0.410256
nad4	S.rubrum	1381	12.96	29.18	26	31.86	44.82	55.18	0.0576296	-0.421687
nad4	M.vittata	1381	14.19	27.52	25.49	32.8	46.99	53.01	0.0382947	-0.396042
nad4	N.sammara	1381	12.31	31.43	26.29	29.98	42.29	57.71	0.0890506	-0.417829
nad5	M.kuntee	1839	13.7	28.38	24.42	33.5	47.2	52.8	0.075	-0.419492
nad5	M.murdjan	1839	13	28.77	24.25	33.99	46.98	53.02	0.0852508	-0.446691
nad5	M.violacea	1839	13.65	28.44	24.63	33.28	46.93	53.07	0.071792	-0.418283
nad5	N.opercularis	1839	11.8	30.89	26.37	30.94	42.74	57.26	0.0789382	-0.447824
nad5	S.caudimaculatum	1839	12.67	29.8	25.45	32.08	44.75	55.25	0.078733	-0.433743
nad5	S.diadema	1839	13.27	29.47	25.18	32.08	45.35	54.65	0.0784995	-0.414774
nad5	S.melanospilos	1839	12.45	29.58	25.77	32.19	44.64	55.36	0.0688347	-0.442204
nad5	S.punctatissimum	1839	12.83	30.29	25.12	31.76	44.59	55.41	0.0933045	-0.424535
nad5	M.berndti	1839	12.94	28.87	24.2	33.99	46.93	53.07	0.087997	-0.44854
nad5	O.japonicus	1839	13.1	28.71	25.72	32.46	45.57	54.43	0.0549329	-0.424934
nad5	S.spiniferum	1839	12.62	29.91	25.67	31.81	44.43	55.57	0.0762864	-0.431915
nad5	S.rubrum	1839	12.4	29.64	25.77	32.19	44.59	55.41	0.069843	-0.443821
nad5	M.vittata	1839	13.76	28.28	24.58	33.39	47.15	52.85	0.0699962	-0.416331
nad5	N.sammara	1839	12.18	30.89	26.64	30.29	42.47	57.53	0.0738745	-0.426419
nad6	M.kuntee	522	35.44	12.84	38.12	13.6	49.04	50.96	-0.496075	0.445351
nad6	M.murdjan	522	33.52	14.56	38.89	13.03	46.55	53.45	-0.455192	0.440172
nad6	M.violacea	522	35.44	12.84	38.51	13.22	48.66	51.34	-0.499903	0.456638
nad6	N.opercularis	522	34.87	12.45	41.38	11.3	46.17	53.83	-0.537433	0.510505
nad6	S.caudimaculatum	522	31.42	16.28	41.38	10.92	42.34	57.66	-0.43531	0.484176
nad6	S.diadema	522	33.91	14.18	40.04	11.88	45.79	54.21	-0.476946	0.481109
nad6	S.melanospilos	522	33.33	14.75	40.61	11.3	44.64	55.36	-0.467124	0.493614
nad6	S.punctatissimum	522	32.76	15.33	39.27	12.64	45.4	54.6	-0.438462	0.443172
nad6	M.berndti	510	34.12	14.31	38.63	12.94	47.06	52.94	-0.459388	0.450064
nad6	O.japonicus	522	34.48	13.79	38.7	13.03	47.51	52.49	-0.474567	0.451484
nad6	S.spiniferum	522	32.38	15.52	41.19	10.92	43.3	56.7	-0.452654	0.495612
nad6	S.rubrum	522	33.52	14.56	40.8	11.11	44.64	55.36	-0.473988	0.502129
nad6	M.vittata	522	33.91	13.79	39.46	12.84	46.74	53.26	-0.482066	0.450695
nad6	N.sammara	522	33.14	13.98	42.34	10.54	43.68	56.32	-0.503551	0.517399
cob	M.kuntee	1141	14.99	25.94	27.26	31.81	46.8	53.2	-0.024812	-0.359402
cob	M.murdjan	1141	14.37	26.64	26.29	32.69	47.06	52.94	0.00661251	-0.38929
cob	M.violacea	1141	14.81	26.12	27.34	31.73	46.54	53.46	-0.0228208	-0.363558
cob	N.opercularis	1141	13.58	27.78	27.52	31.11	44.7	55.3	0.00470163	-0.392258
cob	S.caudimaculatum	1141	13.76	27.08	28.13	31.03	44.79	55.21	-0.0190183	-0.385577
cob	S.diadema	1141	14.46	26.03	27.43	32.08	46.54	53.46	-0.0261878	-0.378599
cob	S.melanospilos	1141	14.29	26.38	27.7	31.64	45.92	54.08	-0.0244083	-0.377749
cob	S.punctatissimum	1141	13.94	27.17	27.96	30.94	44.87	55.13	-0.0143298	-0.378788
cob	M.berndti	1141	14.37	26.82	26.73	32.08	46.45	53.55	0.00168067	-0.38127
cob	O.japonicus	1141	14.72	25.42	26.38	33.48	48.2	51.8	-0.0185328	-0.389212
cob	S.spiniferum	1141	13.76	26.99	27.96	31.29	45.05	54.95	-0.0176524	-0.389123
cob	S.rubrum	1141	14.37	26.29	27.52	31.81	46.19	53.81	-0.0228582	-0.377653
cob	M.vittata	1141	14.55	26.73	27.08	31.64	46.19	53.81	-0.00650437	-0.369994
cob	N.sammara	1141	13.85	27.78	28.66	29.71	43.56	56.44	-0.0155918	-0.364096
nad1	M.kuntee	975	15.18	26.15	25.74	32.92	48.1	51.9	0.00790133	-0.368815
nad1	M.murdjan	975	14.56	27.08	24.62	33.74	48.31	51.69	0.0475822	-0.397101
nad1	M.violacea	975	14.77	26.36	25.85	33.03	47.79	52.21	0.00976824	-0.382008
nad1	N.opercularis	975	13.95	28	26.26	31.79	45.74	54.26	0.0320678	-0.390031
nad1	S.caudimaculatum	975	14.15	27.49	25.95	32.41	46.56	53.44	0.0288174	-0.392182
nad1	S.diadema	975	14.36	26.15	25.64	33.85	48.21	51.79	0.00984746	-0.404273
nad1	S.melanospilos	975	14.05	27.69	25.74	32.51	46.56	53.44	0.0364964	-0.396478
nad1	S.punctatissimum	975	14.56	26.77	25.95	32.72	47.28	52.72	0.0155539	-0.384095
nad1	M.berndti	975	15.08	26.56	24.62	33.74	48.82	51.18	0.0379054	-0.38222
nad1	O.japonicus	975	15.59	25.95	25.33	33.13	48.72	51.28	0.0120905	-0.360016
nad1	S.spiniferum	975	14.05	27.59	26.87	31.49	45.54	54.46	0.0132207	-0.38296
nad1	S.rubrum	975	13.74	28	25.74	32.51	46.26	53.74	0.0420543	-0.405838
nad1	M.vittata	975	14.77	26.97	25.74	32.51	47.28	52.72	0.0233352	-0.375212
nad1	N.sammara	975	13.95	27.08	26.56	32.41	46.36	53.64	0.00969426	-0.398188
nad2	M.kuntee	1047	12.61	29.04	21.68	36.68	49.28	50.72	0.14511	-0.488334
nad2	M.murdjan	1047	11.84	29.04	22.64	36.49	48.33	51.67	0.123839	-0.510035
nad2	M.violacea	1047	12.8	28.84	21.49	36.87	49.67	50.33	0.146036	-0.484598
nad2	N.opercularis	1047	10.7	31.42	22.25	35.63	46.32	53.68	0.170859	-0.538096
nad2	S.caudimaculatum	1047	11.65	31.33	22.54	34.48	46.13	53.87	0.163171	-0.494906
nad2	S.diadema	1047	11.46	30.85	21.39	36.29	47.76	52.24	0.181087	-0.52
nad2	S.melanospilos	1047	12.42	30.09	23.69	33.81	46.23	53.77	0.119003	-0.462687
nad2	S.punctatissimum	1047	11.94	30.37	21.87	35.82	47.76	52.24	0.162711	-0.5
nad2	M.berndti	1046	11.76	29.06	22.47	36.71	48.47	51.53	0.127887	-0.514751
nad2	O.japonicus	1046	11.76	28.49	22.47	37.28	49.04	50.96	0.118132	-0.520392
nad2	S.spiniferum	1047	11.17	31.71	22.83	34.29	45.46	54.54	0.162816	-0.508579
nad2	S.rubrum	1047	12.03	30.47	23.69	33.81	45.85	54.15	0.125185	-0.475131
nad2	M.vittata	1046	12.05	28.97	22.66	36.33	48.37	51.63	0.122216	-0.50186
nad2	N.sammara	1047	11.27	30.09	23.69	34.96	46.23	53.77	0.119003	-0.512438
