# Supplementary material for: Comparative Mitogenome Analyses Uncover Mitogenome Features and Phylogenetic Implications of the Reef Fish Family Holocentridae (Holocentriformes)
Source: Biology (Basel). 2023 Sep 22;12(10):1273. doi: 10.3390/biology12101273 (PMC10604132; doi:10.3390/biology12101273)
Supplement: Supplementary file 1 [file biology-12-01273-s001.zip › Table S4.xlsx]

## Sheet: RSCU_matrix
		M.kuntee	M.murdjan	M.violacea	N.opercularis	S.caudimaculatum	S.diadema	S.melanospilos	S.punctatissimum	M.berndti	O.japonicus	S.spiniferum	S.rubrum	M.vittata	N.sammara
Phe	UUU	0.72	0.85	0.73	0.96	0.94	0.76	0.97	0.91	0.9	0.89	0.94	0.94	0.8	0.93
	UUC	1.28	1.15	1.27	1.04	1.06	1.24	1.03	1.09	1.1	1.11	1.06	1.06	1.2	1.07
Leu	UUA	0.85	0.79	0.86	1.28	1.16	1.1	0.69	1.28	0.85	1.19	1.06	1.27	1.1	1.18
	UUG	0.48	0.35	0.48	0.66	0.66	0.42	0.29	0.58	0.44	0.49	0.49	0.82	0.8	0.54
	CUU	1.2	1.1	1.21	1.26	1.23	1.15	1.58	1.11	1.23	1.23	1.23	0.85	1.01	1.35
	CUC	1.35	1.3	1.33	0.87	1.01	0.98	1.08	1.02	1.32	0.98	1.06	1.05	1.09	0.96
	CUA	1.52	1.76	1.52	1.4	1.36	1.81	1.47	1.46	1.48	1.44	1.59	1.38	1.23	1.27
	CUG	0.6	0.7	0.59	0.52	0.58	0.54	0.9	0.54	0.68	0.67	0.57	0.63	0.77	0.7
Ile	AUU	0.92	0.88	0.93	1.22	1.11	1.25	1.36	1	0.97	1.16	1.04	0.98	0.8	1.38
	AUC	1.24	1.22	1.22	0.77	0.87	0.83	0.79	0.87	1.18	0.85	0.94	0.9	1.14	0.78
Met	AUA	0.84	0.91	0.85	1.01	1.03	0.92	0.85	1.13	0.85	0.99	1.02	1.12	1.06	0.85
	AUG	1	1	1	1	1	1	1	1	1	1	1	1	1	1
Val	GUU	1.3	1.09	1.3	1.18	1.14	1.06	1.02	1.05	1.11	0.96	1.08	1.26	1.01	1.26
	GUC	0.96	1.05	1	0.92	0.99	1.24	1.15	0.98	1.11	1.15	1.03	0.89	0.79	0.94
	GUA	1.2	1.3	1.15	1.36	1.37	1.22	1.13	1.24	1.25	1.15	1.23	1.03	1.17	1.15
	GUG	0.53	0.56	0.55	0.54	0.51	0.48	0.7	0.73	0.53	0.74	0.67	0.82	1.03	0.65
Ser	UCU	1.07	1.02	1.09	1.19	1.09	1.08	1.32	1.07	1.07	1.14	1.15	1.27	1.25	1.27
	UCC	1.39	1.52	1.41	1.4	1.45	1.59	1.16	1.67	1.29	1.52	1.45	1.68	1.64	1.42
	UCA	1.24	1.27	1.21	1.07	1.12	1.37	0.84	1.19	1.22	1.18	1.03	1.08	1.13	1.07
	UCG	0.53	0.48	0.53	0.52	0.55	0.48	0.21	0.51	0.48	0.53	0.55	0.82	0.69	0.48
Pro	CCU	1.34	1.12	1.33	1.34	1.24	1.07	1.75	1.18	1.39	1.24	1.03	1.2	1.25	1.47
	CCC	1.27	1.33	1.26	1.29	1.26	1.45	1.11	1.43	1.21	1.45	1.4	1.43	1.31	1.08
	CCA	0.99	1.09	1.01	0.93	1.06	1.09	0.83	0.97	0.99	0.92	1.11	0.9	0.92	1.01
	CCG	0.4	0.45	0.39	0.45	0.44	0.4	0.31	0.42	0.42	0.39	0.46	0.47	0.51	0.44
Thr	ACU	1.03	0.77	1.03	1.06	1.13	0.94	1.47	0.9	1.03	0.96	0.98	1.04	1.02	1.27
	ACC	1.35	1.54	1.35	1.18	1.29	1.31	1.07	1.39	1.41	1.42	1.25	1.22	1.28	1.17
	ACA	1.22	1.36	1.23	1.35	1.13	1.33	1.17	1.34	1.21	1.23	1.27	1.19	1.18	1.19
	ACG	0.41	0.33	0.4	0.4	0.45	0.42	0.29	0.37	0.36	0.39	0.5	0.54	0.52	0.37
Ala	GCU	0.94	0.87	0.94	0.92	0.92	0.68	1.01	0.85	1.01	0.89	1.12	1.26	1.2	1.07
	GCC	1.75	1.79	1.72	1.8	1.72	2.01	1.31	1.95	1.76	1.59	1.78	1.56	1.28	1.5
	GCA	1.13	1.06	1.17	1.02	1	1.02	1.37	0.98	1.02	1.28	0.83	0.83	1.1	1.11
	GCG	0.18	0.28	0.17	0.26	0.36	0.3	0.31	0.22	0.21	0.24	0.27	0.35	0.42	0.32
Tyr	UAU	0.78	0.8	0.76	1.02	0.91	0.84	1.02	0.92	0.83	0.96	0.91	0.82	0.92	0.97
	UAC	1.22	1.2	1.24	0.98	1.09	1.16	0.98	1.08	1.17	1.04	1.09	1.18	1.08	1.03
TER	UAA	1.25	1.11	1.26	1.34	1.61	1.26	1.26	1.34	1.13	1.47	1.22	1.41	1.15	1.52
	UAG	0.66	0.83	0.65	0.92	0.65	0.73	0.56	0.85	0.88	0.7	0.94	1.05	1.15	0.86
His	CAU	0.8	0.85	0.81	0.94	0.94	0.82	1.04	0.87	0.96	0.92	0.98	1.03	0.93	0.96
	CAC	1.2	1.15	1.19	1.06	1.06	1.18	0.96	1.13	1.04	1.08	1.02	0.97	1.07	1.04
Gln	CAA	1.4	1.44	1.42	1.32	1.28	1.34	1.51	1.25	1.4	1.3	1.36	1.23	1.24	1.32
	CAG	0.6	0.56	0.58	0.68	0.72	0.66	0.49	0.75	0.6	0.7	0.64	0.77	0.76	0.68
Asn	AAU	0.79	0.81	0.78	0.86	0.85	0.94	0.99	0.74	0.89	0.84	0.95	0.8	0.84	0.97
	AAC	1.21	1.19	1.22	1.14	1.15	1.06	1.01	1.26	1.11	1.16	1.05	1.2	1.16	1.03
Lys	AAA	1.33	1.3	1.35	1.29	1.33	1.24	1.45	1.25	1.25	1.38	1.27	1.23	1.22	1.33
	AAG	0.67	0.7	0.65	0.71	0.67	0.76	0.55	0.75	0.75	0.62	0.73	0.77	0.78	0.67
Asp	GAU	0.88	0.86	0.89	1	0.84	0.77	0.7	0.95	0.94	0.8	0.9	0.93	1.05	1.11
	GAC	1.12	1.14	1.11	1	1.16	1.23	1.3	1.05	1.06	1.2	1.1	1.07	0.95	0.89
Glu	GAA	1.22	1.28	1.22	1.23	1.15	1.37	1.36	1.23	1.25	1.2	1.35	1.09	1.12	1.2
	GAG	0.78	0.72	0.78	0.77	0.85	0.63	0.64	0.77	0.75	0.8	0.65	0.91	0.88	0.8
Cys	UGU	0.84	0.94	0.84	0.63	0.77	0.65	0.49	0.86	0.81	0.89	0.82	0.63	0.68	0.71
	UGC	1.16	1.06	1.16	1.37	1.23	1.35	1.51	1.14	1.19	1.11	1.18	1.37	1.32	1.29
TER	UGA	1.09	1.06	1.1	0.74	0.74	1.01	1.18	0.81	1	0.82	0.84	0.54	0.7	0.62
Trp	UGG	1	1	1	1	1	1	1	1	1	1	1	1	1	1
Arg	CGU	0.63	0.61	0.62	0.55	0.67	0.57	0.86	0.42	0.62	0.66	0.66	0.51	0.61	0.62
	CGC	1.03	1.02	1.03	0.92	1.02	0.84	1.09	0.99	1.13	1.01	1.02	1.13	1.1	1.08
	CGA	1.03	1.32	1.03	0.92	0.86	1.3	0.72	1.34	0.87	0.88	0.88	0.82	0.7	0.87
	CGG	0.51	0.54	0.52	0.61	0.71	0.6	0.66	0.52	0.62	0.77	0.63	0.48	0.7	0.66
Ser	AGU	0.64	0.59	0.64	0.73	0.7	0.36	0.91	0.58	0.68	0.55	0.62	0.45	0.5	0.67
	AGC	1.14	1.11	1.12	1.1	1.1	1.12	1.56	0.98	1.25	1.08	1.2	0.7	0.79	1.1
Arg	AGA	1.56	1.46	1.56	1.75	1.53	1.36	1.15	1.36	1.33	1.49	1.39	1.92	1.31	1.33
	AGG	1.24	1.05	1.24	1.25	1.2	1.33	1.52	1.36	1.43	1.19	1.41	1.13	1.57	1.43
Gly	GGU	0.78	0.74	0.8	1.04	0.71	0.69	0.85	0.85	0.69	0.66	0.75	0.94	0.85	0.9
	GGC	1.06	1.04	1.05	0.95	0.99	1.15	0.94	0.95	1.19	1.24	1.23	1.01	1.16	0.95
	GGA	1.43	1.37	1.43	1.39	1.39	1.47	1.45	1.48	1.28	1.2	1.49	1.19	1.29	1.51
	GGG	0.74	0.85	0.71	0.62	0.92	0.69	0.77	0.71	0.84	0.91	0.53	0.86	0.7	0.64
