# Supplementary material for: Comparative Mitogenome Analyses Uncover Mitogenome Features and Phylogenetic Implications of the Reef Fish Family Holocentridae (Holocentriformes)
Source: Biology (Basel). 2023 Sep 22;12(10):1273. doi: 10.3390/biology12101273 (PMC10604132; doi:10.3390/biology12101273)
Supplement: Supplementary file 1 [file biology-12-01273-s001.zip › Table S5.xlsx]

## Sheet: Sheet1
codon	alpha	beta	alpha=beta	LRT	p-value	Total branch length	p-asmp	class	gene
1	0	0	0	0	1	0	0	Invariable	cox1
2	0	0	0	0	1	0	0	Invariable	cox1
3	0	0	0	0	1	0	0	Invariable	cox1
4	0.514	0	0.093	6.324	0.0119	0.622	0	Purifying	cox1
5	0	0	0	0	1	0	0	Invariable	cox1
6	1.013	0	0.2	11.131	0.0008	1.341	0	Purifying	cox1
7	0	0	0	0	1	0	0	Invariable	cox1
8	0	0	0	0	1	0	0	Invariable	cox1
9	0	0	0	0	1	0	0	Invariable	cox1
10	1.024	0	0.107	7.562	0.006	0.718	0	Purifying	cox1
11	1.353	0	0.206	9.879	0.0017	1.383	0	Purifying	cox1
12	0	0	0	0	1	0	0	Invariable	cox1
13	2.741	0	0.226	15.778	0.0001	1.512	0	Purifying	cox1
14	0.309	0	0.091	4.749	0.0293	0.607	0	Purifying	cox1
15	0.678	0	0.148	9.835	0.0017	0.993	0	Purifying	cox1
16	0	0	0	0	1	0	0	Invariable	cox1
17	1.353	0	0.174	7.437	0.0064	1.168	0	Purifying	cox1
18	0.393	0	0.109	4.916	0.0266	0.733	0	Purifying	cox1
19	0	0	0	0	1	0	0	Invariable	cox1
20	0	0	0	0	1	0	0	Invariable	cox1
21	1.804	0	0.261	15.388	0.0001	1.75	0	Purifying	cox1
22	0.14	0	0.04	2.467	0.1163	0.267	0	Neutral	cox1
23	0	0	0	0	1	0	0	Invariable	cox1
24	0.444	0	0.1	6.534	0.0106	0.671	0	Purifying	cox1
25	0.174	0	0.044	2.768	0.0962	0.295	0	Neutral	cox1
26	0	0.049	0.048	0.136	0.7121	0.32	0	Neutral	cox1
27	0.299	0	0.091	4.683	0.0305	0.61	0	Purifying	cox1
28	6.81	0	0.186	18.274	0	1.247	0	Purifying	cox1
29	1.864	0	0.35	21.191	0	2.341	0	Purifying	cox1
30	0.372	0	0.088	5.583	0.0181	0.59	0	Purifying	cox1
31	0.503	0	0.19	5.602	0.0179	1.271	0	Purifying	cox1
32	0.307	0	0.044	3.688	0.0548	0.298	0	Neutral	cox1
33	0.275	0	0.111	3.535	0.0601	0.74	0	Neutral	cox1
34	0.692	0	0.244	7.928	0.0049	1.632	0	Purifying	cox1
35	0.283	0	0.089	4.557	0.0328	0.595	0	Purifying	cox1
36	0	0	0	0	1	0	0	Invariable	cox1
37	0	0	0	0	1	0	0	Invariable	cox1
38	0.28	0	0.052	3.28	0.0701	0.346	0	Neutral	cox1
39	1.004	0	0.338	9.667	0.0019	2.266	0	Purifying	cox1
40	2.894	0	0.095	16.269	0.0001	0.634	0	Purifying	cox1
41	4.417	0	0.39	14.152	0.0002	2.615	0	Purifying	cox1
42	0.469	0	0.114	5.297	0.0214	0.766	0	Purifying	cox1
43	0.263	0	0.048	3.293	0.0696	0.32	0	Neutral	cox1
44	2.105	0	0.349	21.219	0	2.34	0	Purifying	cox1
45	0.433	0	0.168	5.472	0.0193	1.123	0	Purifying	cox1
46	0.064	0	0.044	0.82	0.3651	0.296	0	Neutral	cox1
47	1.105	0	0.266	15.619	0.0001	1.784	0	Purifying	cox1
48	0	0	0	0	1	0	0	Invariable	cox1
49	2.807	0	0.243	19.364	0	1.628	0	Purifying	cox1
50	0.2	0	0.107	2.497	0.1141	0.713	0	Neutral	cox1
51	0	0	0	0	1	0	0	Invariable	cox1
52	1.353	0	0.203	11.265	0.0008	1.359	0	Purifying	cox1
53	0.393	0	0.095	5.514	0.0189	0.634	0	Purifying	cox1
54	1.638	0	0.26	15.291	0.0001	1.743	0	Purifying	cox1
55	0.312	0	0.092	4.814	0.0282	0.615	0	Purifying	cox1
56	0	0	0	0	1	0	0	Invariable	cox1
57	0.54	0	0.133	8.022	0.0046	0.891	0	Purifying	cox1
58	1.773	0	0.273	18.697	0	1.828	0	Purifying	cox1
59	0.307	0	0.066	2.918	0.0876	0.44	0	Neutral	cox1
60	1.353	0	0.308	17.242	0	2.065	0	Purifying	cox1
61	0	0	0	0	1	0	0	Invariable	cox1
62	0	0	0	0	1	0	0	Invariable	cox1
63	0	0	0	0	1	0	0	Invariable	cox1
64	0	0	0	0	1	0	0	Invariable	cox1
65	0	0	0	0	1	0	0	Invariable	cox1
66	0.161	0	0.046	2.473	0.1158	0.309	0	Neutral	cox1
67	0	0	0	0	1	0	0	Invariable	cox1
68	0	0	0	0	1	0	0	Invariable	cox1
69	0	0.127	0.125	0.102	0.7496	0.834	0	Neutral	cox1
70	0	0	0	0	1	0	0	Invariable	cox1
71	0.323	0	0.092	4.879	0.0272	0.618	0	Purifying	cox1
72	0	0	0	0	1	0	0	Invariable	cox1
73	0.448	0	0.136	6.88	0.0087	0.909	0	Purifying	cox1
74	0.324	0	0.05	3.624	0.057	0.333	0	Neutral	cox1
75	0.412	0	0.088	5.932	0.0149	0.587	0	Purifying	cox1
76	0.658	0	0.151	8.286	0.004	1.012	0	Purifying	cox1
77	0.505	0	0.161	8.944	0.0028	1.076	0	Purifying	cox1
78	0	0	0	0	1	0	0	Invariable	cox1
79	0.83	0	0.3	7.315	0.0068	2.009	0	Purifying	cox1
80	2.218	0	0.348	19.185	0	2.333	0	Purifying	cox1
81	1.065	0	0.245	11.048	0.0009	1.64	0	Purifying	cox1
82	1.353	0	0.535	9.631	0.0019	3.583	0	Purifying	cox1
83	0	0.207	0.197	0.386	0.5342	1.322	0	Neutral	cox1
84	0.909	0	0.158	9.447	0.0021	1.059	0	Purifying	cox1
85	1.353	0	0.153	11.605	0.0007	1.028	0	Purifying	cox1
86	1.353	0	0.097	11.795	0.0006	0.647	0	Purifying	cox1
87	0.677	0	0.19	8.259	0.0041	1.274	0	Purifying	cox1
88	0.919	0	0.105	7.525	0.0061	0.701	0	Purifying	cox1
89	0	0.165	0.157	0.349	0.5545	1.049	0	Neutral	cox1
90	0	0	0	0	1	0	0	Invariable	cox1
91	0	0	0	0	1	0	0	Invariable	cox1
92	0.672	0	0.211	8.618	0.0033	1.415	0	Purifying	cox1
93	0.22	0	0.071	2.176	0.1401	0.478	0	Neutral	cox1
94	0	0.173	0.16	0.512	0.4744	1.069	0	Neutral	cox1
95	0.623	0	0.144	8.28	0.004	0.962	0	Purifying	cox1
96	1.353	0	0.16	10.664	0.0011	1.074	0	Purifying	cox1
97	0	0.049	0.048	0.136	0.7121	0.32	0	Neutral	cox1
98	0	0	0	0	1	0	0	Invariable	cox1
99	1.353	0	0.163	10.263	0.0014	1.091	0	Purifying	cox1
100	1.963	0	0.408	11.188	0.0008	2.735	0	Purifying	cox1
101	2.236	0	0.522	15.649	0.0001	3.493	0	Purifying	cox1
102	0.913	0	0.271	11.03	0.0009	1.814	0	Purifying	cox1
103	3.857	0	0.484	22.697	0	3.244	0	Purifying	cox1
104	0.786	0	0.113	7.282	0.007	0.757	0	Purifying	cox1
105	0	0	0	0	1	0	0	Invariable	cox1
106	1.353	0	0.365	10.762	0.001	2.447	0	Purifying	cox1
107	0.303	0	0.114	3.808	0.051	0.76	0	Neutral	cox1
108	1.736	0	0.708	14.59	0.0001	4.739	0	Purifying	cox1
109	0.527	0	0.263	5.307	0.0212	1.764	0	Purifying	cox1
110	1.071	0	0.187	12.443	0.0004	1.251	0	Purifying	cox1
111	2.087	0	0.268	16.725	0	1.792	0	Purifying	cox1
112	2.81	0	0.243	16.929	0	1.628	0	Purifying	cox1
113	0.409	0	0.091	5.794	0.0161	0.61	0	Purifying	cox1
114	0.323	0	0.053	3.465	0.0627	0.357	0	Neutral	cox1
115	0.665	0	0.056	4.413	0.0357	0.378	0	Purifying	cox1
116	2.303	0	0.226	18.52	0	1.511	0	Purifying	cox1
117	1.353	0	0.265	16.495	0	1.777	0	Purifying	cox1
118	1.353	0	0.231	14.692	0.0001	1.545	0	Purifying	cox1
119	1.91	0	0.317	19.945	0	2.126	0	Purifying	cox1
120	0.653	0	0.098	7.116	0.0076	0.659	0	Purifying	cox1
121	1.353	0	0.264	15.327	0.0001	1.771	0	Purifying	cox1
122	0.703	0	0.142	9.155	0.0025	0.951	0	Purifying	cox1
123	13.314	0	0.645	37.204	0	4.321	0	Purifying	cox1
124	1.051	0	0.125	6.967	0.0083	0.836	0	Purifying	cox1
125	1.353	0	0.258	11.453	0.0007	1.73	0	Purifying	cox1
126	0.795	0	0.222	9.416	0.0022	1.485	0	Purifying	cox1
127	1.06	0	0.354	8.762	0.0031	2.371	0	Purifying	cox1
128	0.263	0	0.047	3.341	0.0676	0.313	0	Neutral	cox1
129	0.982	0	0.142	10.06	0.0015	0.951	0	Purifying	cox1
130	1.353	0	0.157	10.499	0.0012	1.053	0	Purifying	cox1
131	1.353	0	0.493	11.643	0.0006	3.298	0	Purifying	cox1
132	2.81	0	0.213	17.148	0	1.426	0	Purifying	cox1
133	0	0	0	0	1	0	0	Invariable	cox1
134	0.317	0	0.048	3.629	0.0568	0.323	0	Neutral	cox1
135	0.424	0	0.15	8.148	0.0043	1.007	0	Purifying	cox1
136	0.294	0	0.083	4.946	0.0262	0.557	0	Purifying	cox1
137	0.444	0	0.108	6.19	0.0128	0.724	0	Purifying	cox1
138	0.528	0	0.143	7.445	0.0064	0.958	0	Purifying	cox1
139	0.867	0	0.191	11.015	0.0009	1.278	0	Purifying	cox1
140	6.752	0	0.5	14.22	0.0002	3.345	0	Purifying	cox1
141	0.14	0	0.041	2.416	0.1201	0.274	0	Neutral	cox1
142	0.323	0	0.092	4.879	0.0272	0.618	0	Purifying	cox1
143	0.885	0	0.114	7.468	0.0063	0.764	0	Purifying	cox1
144	0	0	0	0	1	0	0	Invariable	cox1
145	0.537	0	0.181	6.197	0.0128	1.211	0	Purifying	cox1
146	2.88	0	0.316	14.221	0.0002	2.115	0	Purifying	cox1
147	1.353	0	0.452	10.307	0.0013	3.025	0	Purifying	cox1
148	11.504	0	0.241	35.308	0	1.614	0	Purifying	cox1
149	0.28	0	0.08	4.857	0.0275	0.534	0	Purifying	cox1
150	0.323	0	0.092	4.879	0.0272	0.618	0	Purifying	cox1
151	0.739	0	0.15	8.789	0.003	1.003	0	Purifying	cox1
152	0	0	0	0	1	0	0	Invariable	cox1
153	1.105	0	0.137	8.347	0.0039	0.914	0	Purifying	cox1
154	1.353	0	0.4	9.043	0.0026	2.678	0	Purifying	cox1
155	0.093	0	0.034	1.838	0.1752	0.227	0	Neutral	cox1
156	1.353	0	0.144	10.414	0.0013	0.966	0	Purifying	cox1
157	0.322	0	0.092	4.867	0.0274	0.617	0	Purifying	cox1
158	0.719	0	0.147	8.736	0.0031	0.984	0	Purifying	cox1
159	6.234	0	0.428	26.608	0	2.868	0	Purifying	cox1
160	0.46	0	0.138	7.064	0.0079	0.926	0	Purifying	cox1
161	0	0	0	0	1	0	0	Invariable	cox1
162	1.353	0	0.29	17.082	0	1.94	0	Purifying	cox1
163	2.174	0	0.251	17.419	0	1.682	0	Purifying	cox1
164	0.123	0	0.043	2.221	0.1362	0.288	0	Neutral	cox1
165	1.963	0	0.309	18.256	0	2.067	0	Purifying	cox1
166	0	0.236	0.224	0.218	0.6405	1.497	0	Neutral	cox1
167	0	0	0	0	1	0	0	Invariable	cox1
168	0.567	0	0.165	7.063	0.0079	1.104	0	Purifying	cox1
169	0.692	0	0.173	7.755	0.0054	1.157	0	Purifying	cox1
170	0.521	0	0.093	6.428	0.0112	0.625	0	Purifying	cox1
171	1.353	0	0.218	13.41	0.0003	1.462	0	Purifying	cox1
172	0.154	0	0.045	2.404	0.121	0.3	0	Neutral	cox1
173	1.007	0	0.093	3.72	0.0538	0.626	0	Neutral	cox1
174	1.353	0	0.294	13.623	0.0002	1.97	0	Purifying	cox1
175	2.883	0	0.46	15.085	0.0001	3.078	0	Purifying	cox1
176	3.137	0	0.272	20.402	0	1.821	0	Purifying	cox1
177	0.937	0	0.272	11.105	0.0009	1.82	0	Purifying	cox1
178	0.511	0	0.301	5.52	0.0188	2.014	0	Purifying	cox1
179	0.792	0	0.151	8.593	0.0034	1.009	0	Purifying	cox1
180	0.484	0	0.103	6.001	0.0143	0.689	0	Purifying	cox1
181	0.272	0	0.081	4.735	0.0296	0.543	0	Purifying	cox1
182	0.521	0	0.141	7.311	0.0069	0.944	0	Purifying	cox1
183	0.648	0	0.231	5.499	0.019	1.549	0	Purifying	cox1
184	0.453	0	0.137	6.955	0.0084	0.918	0	Purifying	cox1
185	0.318	0	0.086	5.142	0.0234	0.574	0	Purifying	cox1
186	0.732	0	0.177	10.544	0.0012	1.183	0	Purifying	cox1
187	0.947	0	0.166	9.881	0.0017	1.11	0	Purifying	cox1
188	0.123	0	0.053	1.714	0.1904	0.355	0	Neutral	cox1
189	0.464	0	0.175	5.61	0.0179	1.172	0	Purifying	cox1
190	1.5	0	0.359	12.652	0.0004	2.401	0	Purifying	cox1
191	1.353	0	0.453	10.416	0.0012	3.034	0	Purifying	cox1
192	0.795	0	0.156	9.313	0.0023	1.043	0	Purifying	cox1
193	1.353	0	0.306	9.199	0.0024	2.048	0	Purifying	cox1
194	0.62	0	0.207	8.3	0.004	1.387	0	Purifying	cox1
195	1.733	0	0.221	13.424	0.0002	1.479	0	Purifying	cox1
196	1.655	0	0.4	11.334	0.0008	2.682	0	Purifying	cox1
197	0.607	0	0.098	7.043	0.008	0.654	0	Purifying	cox1
198	0.901	0	0.142	9.844	0.0017	0.954	0	Purifying	cox1
199	1.755	0	0.289	19.005	0	1.938	0	Purifying	cox1
200	0.653	0	0.188	9.428	0.0021	1.256	0	Purifying	cox1
201	2.296	0	0.421	24.098	0	2.822	0	Purifying	cox1
202	0	0.037	0.037	0.003	0.9592	0.247	0	Neutral	cox1
203	1.712	0	0.673	14.205	0.0002	4.505	0	Purifying	cox1
204	0.334	0	0.143	3.168	0.0751	0.959	0	Neutral	cox1
205	1.649	0	0.196	14.552	0.0001	1.314	0	Purifying	cox1
206	5.552	0	0.343	23.763	0	2.295	0	Purifying	cox1
207	0.253	0	0.074	2.371	0.1236	0.496	0	Neutral	cox1
208	2.268	0	0.261	16.106	0.0001	1.751	0	Purifying	cox1
209	0.146	0	0.068	1.488	0.2225	0.458	0	Neutral	cox1
210	0.763	0	0.105	7.035	0.008	0.705	0	Purifying	cox1
211	2.328	0	0.262	19.082	0	1.753	0	Purifying	cox1
212	0.794	0	0.101	7.663	0.0056	0.677	0	Purifying	cox1
213	0.366	0	0.055	3.545	0.0597	0.369	0	Neutral	cox1
214	0.892	0	0.115	7.531	0.0061	0.768	0	Purifying	cox1
215	0.901	0	0.105	7.502	0.0062	0.701	0	Purifying	cox1
216	0.335	0	0.062	3.229	0.0724	0.414	0	Neutral	cox1
217	0.573	0.061	0.152	3.243	0.0717	1.015	0	Neutral	cox1
218	1.963	0	0.283	18.964	0	1.893	0	Purifying	cox1
219	0.279	0	0.08	4.878	0.0272	0.535	0	Purifying	cox1
220	0.263	0	0.048	3.293	0.0696	0.32	0	Neutral	cox1
221	0	0	0	0	1	0	0	Invariable	cox1
222	4.14	0	0.399	22.552	0	2.675	0	Purifying	cox1
223	0.505	0	0.141	7.327	0.0068	0.947	0	Purifying	cox1
224	0.425	0	0.166	5.386	0.0203	1.113	0	Purifying	cox1
225	4.937	0	0.503	25.018	0	3.369	0	Purifying	cox1
226	1.889	0	0.098	4.607	0.0318	0.657	0	Purifying	cox1
227	0.995	0	0.136	6.661	0.0099	0.909	0	Purifying	cox1
228	1.5	0	0.713	12.819	0.0003	4.774	0	Purifying	cox1
229	3.614	0	0.202	20.467	0	1.351	0	Purifying	cox1
230	0	0	0	0	1	0	0	Invariable	cox1
231	1.5	0	0.243	14.278	0.0002	1.63	0	Purifying	cox1
232	0.558	0	0.129	8.28	0.004	0.864	0	Purifying	cox1
233	0.366	0	0.068	3.138	0.0765	0.453	0	Neutral	cox1
234	6.924	0	0.194	17.224	0	1.296	0	Purifying	cox1
235	1.889	0	0.059	5.623	0.0177	0.395	0	Purifying	cox1
236	2.457	0	0.359	19.933	0	2.406	0	Purifying	cox1
237	3.224	0	0.35	20.081	0	2.346	0	Purifying	cox1
238	0	0	0	0	1	0	0	Invariable	cox1
239	4.43	0	0.525	17.525	0	3.515	0	Purifying	cox1
240	1.759	0	0.386	19.313	0	2.588	0	Purifying	cox1
241	3.998	0	0.866	19.941	0	5.797	0	Purifying	cox1
242	5.027	0	0.34	19.832	0	2.28	0	Purifying	cox1
243	4.335	0	0.368	27.328	0	2.463	0	Purifying	cox1
244	0.658	0	0.151	8.286	0.004	1.012	0	Purifying	cox1
245	2.158	0	0.218	16.621	0	1.46	0	Purifying	cox1
246	0	0.127	0.125	0.102	0.7489	0.835	0	Neutral	cox1
247	0.288	0	0.089	4.581	0.0323	0.595	0	Purifying	cox1
248	1.963	0	0.21	13.787	0.0002	1.41	0	Purifying	cox1
249	0.763	0	0.134	6.072	0.0137	0.897	0	Purifying	cox1
250	0.312	0	0.092	4.814	0.0282	0.615	0	Purifying	cox1
251	0.279	0	0.087	4.366	0.0367	0.581	0	Purifying	cox1
252	0.243	0	0.046	3.224	0.0726	0.309	0	Neutral	cox1
253	0.701	0	0.121	6.289	0.0122	0.813	0	Purifying	cox1
254	0.393	0	0.109	4.916	0.0266	0.733	0	Purifying	cox1
255	0.463	0	0.099	5.829	0.0158	0.662	0	Purifying	cox1
256	1.353	0	0.196	13.645	0.0002	1.309	0	Purifying	cox1
257	0	0	0	0	1	0	0	Invariable	cox1
258	0	0	0	0	1	0	0	Invariable	cox1
259	0	0	0	0	1	0	0	Invariable	cox1
260	0.448	0	0.152	6.174	0.013	1.021	0	Purifying	cox1
261	0.307	0	0.054	3.305	0.0691	0.36	0	Neutral	cox1
262	0.463	0	0.124	7.631	0.0057	0.83	0	Purifying	cox1
263	2.682	0	0.26	15.555	0.0001	1.738	0	Purifying	cox1
264	0	0.303	0.276	0.795	0.3726	1.85	0	Neutral	cox1
265	0	0	0	0	1	0	0	Invariable	cox1
266	0	0.119	0.119	0.05	0.8235	0.794	0	Neutral	cox1
267	7.083	0	0.424	23.863	0	2.843	0	Purifying	cox1
268	1.071	0	0.187	12.443	0.0004	1.251	0	Purifying	cox1
269	0	0.078	0.076	0.019	0.8895	0.512	0	Neutral	cox1
270	0	0.236	0.228	0.729	0.3933	1.525	0	Neutral	cox1
271	0	0	0	0	1	0	0	Invariable	cox1
272	0.566	0	0.103	6.208	0.0127	0.688	0	Purifying	cox1
273	0.213	0	0.044	3.081	0.0792	0.295	0	Neutral	cox1
274	0.806	0	0.269	7.898	0.0049	1.804	0	Purifying	cox1
275	0	0	0	0	1	0	0	Invariable	cox1
276	1.963	0	0.435	24.681	0	2.913	0	Purifying	cox1
277	0.159	0	0.046	2.452	0.1174	0.309	0	Neutral	cox1
278	0.789	0	0.193	10.088	0.0015	1.291	0	Purifying	cox1
279	1.353	0	0.36	17.081	0	2.413	0	Purifying	cox1
280	1.353	0	0.228	15.258	0.0001	1.529	0	Purifying	cox1
281	0.636	0	0.127	5.633	0.0176	0.852	0	Purifying	cox1
282	0.578	0	0.128	5.509	0.0189	0.857	0	Purifying	cox1
283	0	0	0	0	1	0	0	Invariable	cox1
284	4.742	0	0.348	22.283	0	2.334	0	Purifying	cox1
285	0	0	0	0	1	0	0	Invariable	cox1
286	0.524	0	0.144	7.498	0.0062	0.967	0	Purifying	cox1
287	0	0	0	0	1	0	0	Invariable	cox1
288	0	0	0	0	1	0	0	Invariable	cox1
289	0.307	0	0.051	3.417	0.0645	0.342	0	Neutral	cox1
290	0.711	0	0.156	8.691	0.0032	1.043	0	Purifying	cox1
291	1.679	0	0.161	11.776	0.0006	1.08	0	Purifying	cox1
292	0	0	0	0	1	0	0	Invariable	cox1
293	0	0	0	0	1	0	0	Invariable	cox1
294	0.794	0	0.1	7.699	0.0055	0.67	0	Purifying	cox1
295	0	0	0	0	1	0	0	Invariable	cox1
296	0	0	0	0	1	0	0	Invariable	cox1
297	0.794	0	0.101	7.663	0.0056	0.677	0	Purifying	cox1
298	0.919	0	0.233	12.264	0.0005	1.562	0	Purifying	cox1
299	1.605	0	0.183	17.82	0	1.226	0	Purifying	cox1
300	0.576	0	0.097	6.772	0.0093	0.647	0	Purifying	cox1
301	0	0.096	0.092	0.194	0.6595	0.614	0	Neutral	cox1
302	0.7	0	0.192	9.78	0.0018	1.288	0	Purifying	cox1
303	1.816	0	0.319	17.658	0	2.136	0	Purifying	cox1
304	0.214	0	0.045	3.035	0.0815	0.301	0	Neutral	cox1
305	1.353	0	0.315	15.969	0.0001	2.111	0	Purifying	cox1
306	1.963	0	0.268	13.996	0.0002	1.793	0	Purifying	cox1
307	1.353	0	0.2	13.023	0.0003	1.34	0	Purifying	cox1
308	0.138	0	0.04	2.45	0.1175	0.267	0	Neutral	cox1
309	0.317	0	0.053	3.441	0.0636	0.356	0	Neutral	cox1
310	0	0	0	0	1	0	0	Invariable	cox1
311	0.244	0	0.05	3.037	0.0814	0.338	0	Neutral	cox1
312	0.577	0	0.145	7.766	0.0053	0.971	0	Purifying	cox1
313	0	0	0	0	1	0	0	Invariable	cox1
314	0.545	0	0.325	5.82	0.0158	2.177	0	Purifying	cox1
315	0.711	0	0.097	7.152	0.0075	0.648	0	Purifying	cox1
316	0.578	0	0.17	9.499	0.0021	1.14	0	Purifying	cox1
317	1.353	0	0.51	12.067	0.0005	3.416	0	Purifying	cox1
318	2.599	0	0.21	10.785	0.001	1.406	0	Purifying	cox1
319	0	0	0	0	1	0	0	Invariable	cox1
320	0.622	0	0.156	9.137	0.0025	1.043	0	Purifying	cox1
321	0.556	0.135	0.25	2.191	0.1389	1.676	0	Neutral	cox1
322	0.551	0	0.104	6.185	0.0129	0.695	0	Purifying	cox1
323	0	0	0	0	1	0	0	Invariable	cox1
324	0	0	0	0	1	0	0	Invariable	cox1
325	6.321	0	0.477	33.044	0	3.196	0	Purifying	cox1
326	0.264	0	0.097	3.909	0.048	0.653	0	Purifying	cox1
327	0.5	0	0.186	5.625	0.0177	1.244	0	Purifying	cox1
328	0.136	0	0.067	1.414	0.2345	0.446	0	Neutral	cox1
329	1.353	0	0.24	15.402	0.0001	1.607	0	Purifying	cox1
330	1.353	0	0.405	10.122	0.0015	2.709	0	Purifying	cox1
331	0.558	0	0.167	9.703	0.0018	1.116	0	Purifying	cox1
332	2.628	0	0.15	12.486	0.0004	1.002	0	Purifying	cox1
333	0.879	0	0.244	12.068	0.0005	1.631	0	Purifying	cox1
334	0	0	0	0	1	0	0	Invariable	cox1
335	0.511	0	0.14	4.788	0.0287	0.939	0	Purifying	cox1
336	3.754	0	0.385	21.388	0	2.578	0	Purifying	cox1
337	0.646	0	0.174	9.993	0.0016	1.168	0	Purifying	cox1
338	1.5	0	0.392	18.634	0	2.627	0	Purifying	cox1
339	5.626	0	0.258	22.115	0	1.73	0	Purifying	cox1
340	1.105	0	0.192	12.601	0.0004	1.283	0	Purifying	cox1
341	2.996	0	0.725	16.303	0.0001	4.859	0	Purifying	cox1
342	3.125	0	0.102	11.974	0.0005	0.682	0	Purifying	cox1
343	1.353	0	0.263	16.084	0.0001	1.759	0	Purifying	cox1
344	0.792	0	0.198	10.319	0.0013	1.326	0	Purifying	cox1
345	2.507	0	0.344	19.093	0	2.307	0	Purifying	cox1
346	1.784	0	0.768	13.497	0.0002	5.146	0	Purifying	cox1
347	7.31	0	0.144	15.462	0.0001	0.965	0	Purifying	cox1
348	2.569	0	0.164	12.329	0.0004	1.099	0	Purifying	cox1
349	1.759	0	0.172	11.814	0.0006	1.155	0	Purifying	cox1
350	1.753	0	0.329	17.56	0	2.205	0	Purifying	cox1
351	0.332	0	0.144	3.133	0.0767	0.964	0	Neutral	cox1
352	5.105	0	0.263	19.085	0	1.764	0	Purifying	cox1
353	0.465	0.065	0.188	3.2	0.0736	1.257	0	Neutral	cox1
354	2.355	0	0.402	22.751	0	2.694	0	Purifying	cox1
355	0.934	0	0.314	10.225	0.0014	2.102	0	Purifying	cox1
356	2.605	0	0.375	16.215	0.0001	2.514	0	Purifying	cox1
357	1.72	0	0.233	14.87	0.0001	1.563	0	Purifying	cox1
358	0.325	0	0.086	5.188	0.0227	0.576	0	Purifying	cox1
359	0.75	0	0.122	6.405	0.0114	0.816	0	Purifying	cox1
360	1.353	0	0.294	13.623	0.0002	1.97	0	Purifying	cox1
361	0	0	0	0	1	0	0	Invariable	cox1
362	0.372	0	0.097	5.272	0.0217	0.649	0	Purifying	cox1
363	1.5	0	0.316	18.531	0	2.116	0	Purifying	cox1
364	5.435	0	0.212	11.958	0.0005	1.42	0	Purifying	cox1
365	0	0	0	0	1	0	0	Invariable	cox1
366	0.307	0	0.066	2.913	0.0879	0.44	0	Neutral	cox1
367	0.638	0	0.117	5.942	0.0148	0.784	0	Purifying	cox1
368	0.533	0	0.102	6.066	0.0138	0.681	0	Purifying	cox1
369	0.884	0	0.326	9.18	0.0024	2.185	0	Purifying	cox1
370	0	0	0	0	1	0	0	Invariable	cox1
371	0	0.108	0.1	0.294	0.5879	0.668	0	Neutral	cox1
372	0	0	0	0	1	0	0	Invariable	cox1
373	3.059	0	0.27	20.567	0	1.81	0	Purifying	cox1
374	0.607	0	0.108	6.662	0.0099	0.723	0	Purifying	cox1
375	2.227	0	0.23	15.104	0.0001	1.541	0	Purifying	cox1
376	7.266	0	0.142	14.513	0.0001	0.953	0	Purifying	cox1
377	1.902	0	0.345	18.179	0	2.311	0	Purifying	cox1
378	0	0	0	0	1	0	0	Invariable	cox1
379	0.264	0	0.08	4.66	0.0309	0.539	0	Purifying	cox1
380	1.581	0	0.23	16.037	0.0001	1.54	0	Purifying	cox1
381	1.353	0	0.164	10.23	0.0014	1.1	0	Purifying	cox1
382	1.905	0	0.373	19.505	0	2.499	0	Purifying	cox1
383	0	0	0	0	1	0	0	Invariable	cox1
384	0.307	0	0.054	3.305	0.0691	0.36	0	Neutral	cox1
385	1.353	0	0.249	12.077	0.0005	1.669	0	Purifying	cox1
386	1.048	0	0.214	8.347	0.0039	1.432	0	Purifying	cox1
387	2.519	0	0.2	15.963	0.0001	1.339	0	Purifying	cox1
388	0.263	0	0.047	3.323	0.0683	0.316	0	Neutral	cox1
389	0.309	0	0.049	3.573	0.0587	0.327	0	Neutral	cox1
390	3.132	0	0.326	17.76	0	2.183	0	Purifying	cox1
391	1.051	0	0.15	10.652	0.0011	1.005	0	Purifying	cox1
392	2.81	0	0.627	20.053	0	4.2	0	Purifying	cox1
393	0	0	0	0	1	0	0	Invariable	cox1
394	1.506	0.258	0.398	3.224	0.0726	2.664	0	Neutral	cox1
395	1.963	0	0.312	19.682	0	2.087	0	Purifying	cox1
396	2.2	0	0.194	17.325	0	1.299	0	Purifying	cox1
397	0	0	0	0	1	0	0	Invariable	cox1
398	0	0	0	0	1	0	0	Invariable	cox1
399	0	0	0	0	1	0	0	Invariable	cox1
400	3.378	0	0.294	18.643	0	1.971	0	Purifying	cox1
401	0.653	0	0.098	6.859	0.0088	0.654	0	Purifying	cox1
402	0.321	0	0.053	3.468	0.0625	0.357	0	Neutral	cox1
403	0	0.166	0.165	0.07	0.7907	1.103	0	Neutral	cox1
404	0	0	0	0	1	0	0	Invariable	cox1
405	0.81	0	0.287	7.376	0.0066	1.919	0	Purifying	cox1
406	1.043	0	0.187	12.578	0.0004	1.252	0	Purifying	cox1
407	7.083	0	0.332	19.165	0	2.223	0	Purifying	cox1
408	0.366	0	0.053	3.635	0.0566	0.353	0	Neutral	cox1
409	1.701	0.091	0.498	9.152	0.0025	3.338	0	Purifying	cox1
410	0.309	0	0.049	3.586	0.0583	0.326	0	Neutral	cox1
411	0	0	0	0	1	0	0	Invariable	cox1
412	0	0	0	0	1	0	0	Invariable	cox1
413	0	0	0	0	1	0	0	Invariable	cox1
414	1.889	0	0.098	4.607	0.0318	0.657	0	Purifying	cox1
415	2.2	0	0.283	13.433	0.0002	1.897	0	Purifying	cox1
416	0	0	0	0	1	0	0	Invariable	cox1
417	1.004	0	0.305	8.158	0.0043	2.043	0	Purifying	cox1
418	0.586	0	0.136	8.415	0.0037	0.911	0	Purifying	cox1
419	0.531	0	0.211	5.056	0.0245	1.415	0	Purifying	cox1
420	1.759	0	0.26	17.902	0	1.742	0	Purifying	cox1
421	1.5	0	0.249	16.335	0.0001	1.665	0	Purifying	cox1
422	0	0.039	0.038	0.014	0.9073	0.256	0	Neutral	cox1
423	0.284	0	0.1	4.083	0.0433	0.67	0	Purifying	cox1
424	0	0	0	0	1	0	0	Invariable	cox1
425	0.74	0	0.282	9.776	0.0018	1.886	0	Purifying	cox1
426	1.5	0	0.185	9.965	0.0016	1.241	0	Purifying	cox1
427	0	0	0	0	1	0	0	Invariable	cox1
428	0.366	0	0.052	3.654	0.0559	0.35	0	Neutral	cox1
429	0	0	0	0	1	0	0	Invariable	cox1
430	0.428	0	0.15	6.027	0.0141	1.007	0	Purifying	cox1
431	6.224	0	0.223	18.177	0	1.495	0	Purifying	cox1
432	1.353	0	0.097	11.795	0.0006	0.647	0	Purifying	cox1
433	3.125	0	0.347	20.326	0	2.326	0	Purifying	cox1
434	0	0	0	0	1	0	0	Invariable	cox1
435	0.823	0	0.3	6.737	0.0094	2.01	0	Purifying	cox1
436	0.658	0	0.146	8.509	0.0035	0.98	0	Purifying	cox1
437	0.482	0	0.13	7.638	0.0057	0.872	0	Purifying	cox1
438	1.22	0.309	0.551	2.986	0.084	3.689	0	Neutral	cox1
439	1.5	0	0.215	13.848	0.0002	1.44	0	Purifying	cox1
440	0.661	0	0.185	9.678	0.0019	1.241	0	Purifying	cox1
441	2.229	0	0.405	20.566	0	2.714	0	Purifying	cox1
442	0.757	0	0.095	7.321	0.0068	0.635	0	Purifying	cox1
443	1.353	0	0.267	15.154	0.0001	1.786	0	Purifying	cox1
444	0.352	0	0.146	3.265	0.0708	0.978	0	Neutral	cox1
445	0.904	0	0.243	12.078	0.0005	1.628	0	Purifying	cox1
446	1.353	0	0.338	17.921	0	2.265	0	Purifying	cox1
447	0.843	0	0.389	7.921	0.0049	2.606	0	Purifying	cox1
448	1.939	0.137	0.485	9.443	0.0021	3.247	0	Purifying	cox1
449	0.633	0	0.097	7.046	0.0079	0.649	0	Purifying	cox1
450	0	0	0	0	1	0	0	Invariable	cox1
451	0.438	0	0.098	5.602	0.0179	0.659	0	Purifying	cox1
452	0	0.038	0.037	0.007	0.9317	0.249	0	Neutral	cox1
453	0	0	0	0	1	0	0	Invariable	cox1
454	2.81	0	0.543	15.638	0.0001	3.637	0	Purifying	cox1
455	5.553	0	0.414	26.359	0	2.771	0	Purifying	cox1
456	0.123	0	0.043	2.212	0.137	0.287	0	Neutral	cox1
457	0.534	0	0.143	7.524	0.0061	0.958	0	Purifying	cox1
458	1.598	0	0.168	11.476	0.0007	1.124	0	Purifying	cox1
459	0	0	0	0	1	0	0	Invariable	cox1
460	2.142	0	0.254	15.671	0.0001	1.703	0	Purifying	cox1
461	2.036	0.121	0.437	12.192	0.0005	2.927	0	Purifying	cox1
462	0.505	0	0.129	7.788	0.0053	0.867	0	Purifying	cox1
463	0	0	0	0	1	0	0	Invariable	cox1
464	0	0	0	0	1	0	0	Invariable	cox1
465	0	0	0	0	1	0	0	Invariable	cox1
466	0.383	0	0.098	5.35	0.0207	0.654	0	Purifying	cox1
467	1.999	0.507	0.907	1.98	0.1594	6.074	0	Neutral	cox1
468	0.895	0	0.161	9.236	0.0024	1.081	0	Purifying	cox1
469	0.496	0	0.141	7.23	0.0072	0.945	0	Purifying	cox1
470	1.007	0	0.057	4.698	0.0302	0.383	0	Purifying	cox1
471	0.535	0	0.22	4.759	0.0291	1.47	0	Purifying	cox1
472	7.127	0	0.29	24.681	0	1.939	0	Purifying	cox1
473	0.582	0.178	0.238	0.731	0.3926	1.596	0	Neutral	cox1
474	1.353	0	0.199	13.285	0.0003	1.335	0	Purifying	cox1
475	2.157	0	0.226	15.028	0.0001	1.512	0	Purifying	cox1
476	0.391	0	0.158	7.008	0.0081	1.057	0	Purifying	cox1
477	0	0	0	0	1	0	0	Invariable	cox1
478	0.773	0	0.287	7.183	0.0074	1.923	0	Purifying	cox1
479	0.367	0	0.066	3.076	0.0795	0.443	0	Neutral	cox1
480	0	0	0	0	1	0	0	Invariable	cox1
481	0	0	0	0	1	0	0	Invariable	cox1
482	0	0	0	0	1	0	0	Invariable	cox1
483	0.263	0	0.097	3.899	0.0483	0.652	0	Purifying	cox1
484	2.109	0	0.327	15.816	0.0001	2.188	0	Purifying	cox1
485	5.63	0	0.463	24.969	0	3.098	0	Purifying	cox1
486	0	0	0	0	1	0	0	Invariable	cox1
487	0	0	0	0	1	0	0	Invariable	cox1
488	0.307	0	0.054	3.31	0.0689	0.36	0	Neutral	cox1
489	0	0	0	0	1	0	0	Invariable	cox1
490	0.093	0	0.04	1.9	0.1681	0.265	0	Neutral	cox1
491	2.2	0	0.243	15.64	0.0001	1.627	0	Purifying	cox1
492	0.701	0	0.098	7.293	0.0069	0.657	0	Purifying	cox1
493	1.755	0	0.257	14.824	0.0001	1.718	0	Purifying	cox1
494	0.302	0	0.09	4.596	0.0321	0.602	0	Purifying	cox1
495	0	0	0	0	1	0	0	Invariable	cox1
496	1.353	0	0.3	14.707	0.0001	2.011	0	Purifying	cox1
497	1.353	0	0.332	10.007	0.0016	2.222	0	Purifying	cox1
498	0.306	0.23	0.246	0.051	0.8218	1.644	0	Neutral	cox1
499	0.418	0.064	0.111	1.385	0.2393	0.743	0	Neutral	cox1
500	0	0	0	0	1	0	0	Invariable	cox2
501	0	0	0	0	1	0	0	Invariable	cox2
502	0	0	0	0	1	0	0	Invariable	cox2
503	0	0	0	0	1	0	0	Invariable	cox2
504	0.383	0	0.097	5.333	0.0209	0.651	0	Purifying	cox2
505	0	0	0	0	1	0	0	Invariable	cox2
506	0	0	0	0	1	0	0	Invariable	cox2
507	0	0	0	0	1	0	0	Invariable	cox2
508	0	0	0	0	1	0	0	Invariable	cox2
509	0	0	0	0	1	0	0	Invariable	cox2
510	0	0	0	0	1	0	0	Invariable	cox2
511	0	0	0	0	1	0	0	Invariable	cox2
512	0	0	0	0	1	0	0	Invariable	cox2
513	0.309	0	0.054	3.359	0.0668	0.364	0	Neutral	cox2
514	0.234	0	0.058	2.741	0.0978	0.385	0	Neutral	cox2
515	0	0	0	0	1	0	0	Invariable	cox2
516	0	0	0	0	1	0	0	Invariable	cox2
517	0	0	0	0	1	0	0	Invariable	cox2
518	0	0	0	0	1	0	0	Invariable	cox2
519	0.234	0	0.064	2.471	0.1159	0.432	0	Neutral	cox2
520	0.243	0	0.11	3.105	0.0781	0.739	0	Neutral	cox2
521	0.919	0	0.135	6.516	0.0107	0.904	0	Purifying	cox2
522	0.307	0	0.054	3.305	0.0691	0.36	0	Neutral	cox2
523	6.224	0	0.361	18.534	0	2.419	0	Purifying	cox2
524	0.777	0	0.148	9.087	0.0026	0.994	0	Purifying	cox2
525	1.029	0	0.247	9.967	0.0016	1.655	0	Purifying	cox2
526	1.051	0	0.198	12.866	0.0003	1.323	0	Purifying	cox2
527	0.976	0	0.338	8.095	0.0044	2.263	0	Purifying	cox2
528	0	0	0	0	1	0	0	Invariable	cox2
529	1.5	0	0.375	17.977	0	2.513	0	Purifying	cox2
530	1.353	0	0.303	15.82	0.0001	2.029	0	Purifying	cox2
531	1.5	0	0.265	15.011	0.0001	1.772	0	Purifying	cox2
532	1.07	0	0.381	8.791	0.003	2.548	0	Purifying	cox2
533	1.353	0	0.266	14.638	0.0001	1.78	0	Purifying	cox2
534	0.366	0	0.045	3.931	0.0474	0.303	0	Purifying	cox2
535	0.607	0	0.099	7.007	0.0081	0.66	0	Purifying	cox2
536	0.802	0	0.301	7.004	0.0081	2.013	0	Purifying	cox2
537	0.826	0	0.111	7.346	0.0067	0.743	0	Purifying	cox2
538	0	0	0	0	1	0	0	Invariable	cox2
539	0.359	0	0.062	3.296	0.0695	0.412	0	Neutral	cox2
540	0	0	0	0	1	0	0	Invariable	cox2
541	0	0	0	0	1	0	0	Invariable	cox2
542	0.216	0	0.082	3.891	0.0485	0.548	0	Purifying	cox2
543	0.556	0	0.095	6.694	0.0097	0.637	0	Purifying	cox2
544	0	0.056	0.052	0.194	0.6595	0.349	0	Neutral	cox2
545	1.353	0	0.172	11.283	0.0008	1.15	0	Purifying	cox2
546	0	0	0	0	1	0	0	Invariable	cox2
547	0.707	0	0.138	8.967	0.0027	0.927	0	Purifying	cox2
548	0	0	0	0	1	0	0	Invariable	cox2
549	0.307	0	0.139	2.987	0.0839	0.933	0	Neutral	cox2
550	0.214	0	0.045	3.018	0.0823	0.304	0	Neutral	cox2
551	0.656	0	0.102	6.742	0.0094	0.684	0	Purifying	cox2
552	0.28	0	0.051	3.293	0.0696	0.343	0	Neutral	cox2
553	0.16	0	0.052	2.224	0.1359	0.345	0	Neutral	cox2
554	0.45	0	0.136	6.916	0.0085	0.914	0	Purifying	cox2
555	0.646	0	0.233	7.588	0.0059	1.558	0	Purifying	cox2
556	0.366	0	0.052	3.654	0.0559	0.35	0	Neutral	cox2
557	0	0	0	0	1	0	0	Invariable	cox2
558	0.715	0	0.092	3.504	0.0612	0.617	0	Neutral	cox2
559	0.665	0	0.056	4.413	0.0357	0.378	0	Purifying	cox2
560	0.438	0	0.098	5.602	0.0179	0.659	0	Purifying	cox2
561	0	0	0	0	1	0	0	Invariable	cox2
562	2.37	0	0.247	18.494	0	1.653	0	Purifying	cox2
563	0.471	0	0.101	5.843	0.0156	0.68	0	Purifying	cox2
564	0.751	0	0.099	7.386	0.0066	0.664	0	Purifying	cox2
565	6.418	0	0.69	33.049	0	4.619	0	Purifying	cox2
566	0.371	0	0.122	4.315	0.0378	0.815	0	Purifying	cox2
567	0.675	0	0.214	8.742	0.0031	1.434	0	Purifying	cox2
568	0.615	0	0.096	6.953	0.0084	0.645	0	Purifying	cox2
569	0.251	0	0.051	3.12	0.0774	0.343	0	Neutral	cox2
570	0.904	0	0.243	12.078	0.0005	1.628	0	Purifying	cox2
571	0.688	0	0.242	7.826	0.0052	1.621	0	Purifying	cox2
572	0.995	0	0.254	12.805	0.0003	1.701	0	Purifying	cox2
573	0.309	0	0.139	2.994	0.0836	0.933	0	Neutral	cox2
574	0.341	0	0.094	5.022	0.025	0.629	0	Purifying	cox2
575	1.353	0	0.097	11.795	0.0006	0.647	0	Purifying	cox2
576	0.946	0	0.262	9.128	0.0025	1.756	0	Purifying	cox2
577	12.117	0	0.33	26.387	0	2.213	0	Purifying	cox2
578	6.097	0	0.414	27.405	0	2.77	0	Purifying	cox2
579	0.995	0	0.285	8.698	0.0032	1.909	0	Purifying	cox2
580	0	0	0	0	1	0	0	Invariable	cox2
581	0.312	0	0.092	4.814	0.0282	0.615	0	Purifying	cox2
582	0.736	0	0.237	7.984	0.0047	1.59	0	Purifying	cox2
583	3.733	0	0.428	20.936	0	2.865	0	Purifying	cox2
584	0.444	0	0.17	5.571	0.0183	1.135	0	Purifying	cox2
585	0	0.119	0.119	0.047	0.8288	0.796	0	Neutral	cox2
586	0.931	0	0.196	11.463	0.0007	1.315	0	Purifying	cox2
587	4.812	0	0.372	23.608	0	2.488	0	Purifying	cox2
588	2.328	0	0.443	21.868	0	2.965	0	Purifying	cox2
589	0.579	0	0.141	8.003	0.0047	0.943	0	Purifying	cox2
590	5.04	0	0.296	25.903	0	1.983	0	Purifying	cox2
591	4.238	0	0.28	16.869	0	1.873	0	Purifying	cox2
592	1.353	0	0.206	9.879	0.0017	1.383	0	Purifying	cox2
593	1.353	0	0.332	8.43	0.0037	2.221	0	Purifying	cox2
594	0.482	0	0.13	7.638	0.0057	0.872	0	Purifying	cox2
595	0.309	0	0.09	4.73	0.0296	0.605	0	Purifying	cox2
596	0	0	0	0	1	0	0	Invariable	cox2
597	0.286	0	0.047	3.466	0.0626	0.317	0	Neutral	cox2
598	0	0.147	0.136	0.238	0.6257	0.91	0	Neutral	cox2
599	2.218	0	0.217	16.825	0	1.45	0	Purifying	cox2
600	0.307	0	0.066	2.918	0.0876	0.44	0	Neutral	cox2
601	0	0	0	0	1	0	0	Invariable	cox2
602	0.307	0	0.06	3.092	0.0787	0.403	0	Neutral	cox2
603	0.359	0	0.045	3.908	0.048	0.303	0	Purifying	cox2
604	1.051	0	0.125	6.967	0.0083	0.836	0	Purifying	cox2
605	1.759	0	0.127	9.587	0.002	0.849	0	Purifying	cox2
606	0.653	0	0.168	7.627	0.0057	1.127	0	Purifying	cox2
607	1.353	0	0.193	12.629	0.0004	1.295	0	Purifying	cox2
608	0.392	0	0.093	5.522	0.0188	0.626	0	Purifying	cox2
609	1.963	0	0.303	14.922	0.0001	2.027	0	Purifying	cox2
610	0.834	0	0.057	4.607	0.0318	0.382	0	Purifying	cox2
611	0.777	0	0.104	7.101	0.0077	0.698	0	Purifying	cox2
612	0.544	0	0.127	5.432	0.0198	0.853	0	Purifying	cox2
613	0	0	0	0	1	0	0	Invariable	cox2
614	0	0	0	0	1	0	0	Invariable	cox2
615	3.865	0	0.221	16.428	0.0001	1.482	0	Purifying	cox2
616	0.462	0	0.099	5.809	0.0159	0.661	0	Purifying	cox2
617	1.353	0	0.185	9.864	0.0017	1.238	0	Purifying	cox2
618	0	0.281	0.274	0.313	0.5761	1.837	0	Neutral	cox2
619	1.051	0	0.245	12.728	0.0004	1.642	0	Purifying	cox2
620	2.638	0	0.461	20.209	0	3.086	0	Purifying	cox2
621	0.213	0	0.045	3.024	0.082	0.304	0	Neutral	cox2
622	0	0	0	0	1	0	0	Invariable	cox2
623	0	0	0	0	1	0	0	Invariable	cox2
624	0.284	0	0.112	3.643	0.0563	0.752	0	Neutral	cox2
625	0.184	0	0.044	2.818	0.0932	0.295	0	Neutral	cox2
626	8.114	0	0.342	22.143	0	2.291	0	Purifying	cox2
627	2.909	0	0.28	21.511	0	1.874	0	Purifying	cox2
628	2.139	0	0.184	7.152	0.0075	1.234	0	Purifying	cox2
629	0	0	0	0	1	0	0	Invariable	cox2
630	1.074	0	0.222	10.999	0.0009	1.484	0	Purifying	cox2
631	1.353	0	0.386	12.286	0.0005	2.584	0	Purifying	cox2
632	0.383	0	0.193	3.9	0.0483	1.29	0	Purifying	cox2
633	0.665	0	0.056	4.413	0.0357	0.378	0	Purifying	cox2
634	0.304	0	0.048	3.553	0.0595	0.321	0	Neutral	cox2
635	5.373	0	0.164	13.387	0.0003	1.097	0	Purifying	cox2
636	1.353	0	0.311	12.649	0.0004	2.081	0	Purifying	cox2
637	6.122	0	0.318	17.101	0	2.131	0	Purifying	cox2
638	0	0.148	0.141	0.285	0.5932	0.942	0	Neutral	cox2
639	0	0	0	0	1	0	0	Invariable	cox2
640	1.879	0.067	0.507	14.705	0.0001	3.398	0	Purifying	cox2
641	6.603	0	0.305	20.892	0	2.04	0	Purifying	cox2
642	0.143	0.206	0.185	0.098	0.7545	1.236	0	Neutral	cox2
643	0	0	0	0	1	0	0	Invariable	cox2
644	0.488	0	0.1	5.952	0.0147	0.667	0	Purifying	cox2
645	0.446	0	0.127	5.635	0.0176	0.849	0	Purifying	cox2
646	2.861	0	0.315	22.943	0	2.11	0	Purifying	cox2
647	0.794	0	0.215	9.28	0.0023	1.437	0	Purifying	cox2
648	2.444	0	0.426	21.686	0	2.852	0	Purifying	cox2
649	1.784	0	0.449	13.219	0.0003	3.01	0	Purifying	cox2
650	2.81	0	0.442	22.743	0	2.962	0	Purifying	cox2
651	0	0	0	0	1	0	0	Invariable	cox2
652	1.605	0	0.183	17.82	0	1.226	0	Purifying	cox2
653	0	0	0	0	1	0	0	Invariable	cox2
654	1481.11	0	0.052	3.963	0.0465	0.345	0	Purifying	cox2
655	1.679	0	0.235	14.392	0.0001	1.574	0	Purifying	cox2
656	0.374	0	0.146	3.412	0.0647	0.977	0	Neutral	cox2
657	0	0	0	0	1	0	0	Invariable	cox2
658	0	0	0	0	1	0	0	Invariable	cox2
659	0	0	0	0	1	0	0	Invariable	cox2
660	4.846	0	0.629	30.788	0	4.212	0	Purifying	cox2
661	2.328	0	0.331	16.876	0	2.218	0	Purifying	cox2
662	0	0	0	0	1	0	0	Invariable	cox2
663	0.346	0	0.137	3.546	0.0597	0.917	0	Neutral	cox2
664	0.184	0	0.043	2.873	0.0901	0.287	0	Neutral	cox2
665	1.353	0	0.167	10.351	0.0013	1.12	0	Purifying	cox2
666	0	0	0	0	1	0	0	Invariable	cox2
667	0	0	0	0	1	0	0	Invariable	cox2
668	0	0	0	0	1	0	0	Invariable	cox2
669	0	0	0	0	1	0	0	Invariable	cox2
670	0.432	0	0.14	6.92	0.0085	0.94	0	Purifying	cox2
671	0.643	0	0.14	6.843	0.0089	0.935	0	Purifying	cox2
672	0.243	0	0.045	3.26	0.071	0.303	0	Neutral	cox2
673	0.212	0	0.07	2.147	0.1429	0.47	0	Neutral	cox2
674	0.283	0	0.135	2.819	0.0932	0.905	0	Neutral	cox2
675	0.701	0	0.105	6.898	0.0086	0.701	0	Purifying	cox2
676	0.665	0	0.092	3.45	0.0632	0.613	0	Neutral	cox2
677	0	0	0	0	1	0	0	Invariable	cox2
678	0	0	0	0	1	0	0	Invariable	cox2
679	2.298	0	0.145	12.314	0.0004	0.968	0	Purifying	cox2
680	0.481	0	0.14	7.181	0.0074	0.936	0	Purifying	cox2
681	0.325	0.122	0.153	0.515	0.473	1.027	0	Neutral	cox2
682	0.214	0	0.049	2.871	0.0902	0.327	0	Neutral	cox2
683	0.627	0	0.128	5.857	0.0155	0.858	0	Purifying	cox2
684	1.353	0	0.246	11.42	0.0007	1.646	0	Purifying	cox2
685	0	0	0	0	1	0	0	Invariable	cox2
686	0.174	0	0.047	2.627	0.105	0.317	0	Neutral	cox2
687	0	0	0	0	1	0	0	Invariable	cox2
688	0.359	0	0.062	3.296	0.0695	0.412	0	Neutral	cox2
689	0.123	0	0.039	2.381	0.1228	0.263	0	Neutral	cox2
690	0	0	0	0	1	0	0	Invariable	cox2
691	0.307	0	0.05	3.431	0.064	0.337	0	Neutral	cox2
692	0.826	0	0.151	9.077	0.0026	1.012	0	Purifying	cox2
693	0	0	0	0	1	0	0	Invariable	cox2
694	1.353	0	0.296	15.397	0.0001	1.985	0	Purifying	cox2
695	0	0	0	0	1	0	0	Invariable	cox2
696	1.581	0	0.224	16.126	0.0001	1.502	0	Purifying	cox2
697	0.628	0	0.097	7.053	0.0079	0.65	0	Purifying	cox2
698	0.61	0	0.103	6.577	0.0103	0.688	0	Purifying	cox2
699	0	0	0	0	1	0	0	Invariable	cox2
700	0	0	0	0	1	0	0	Invariable	cox2
701	0.764	0	0.155	8.794	0.003	1.038	0	Purifying	cox2
702	0	0.416	0.404	0.459	0.4979	2.707	0	Neutral	cox2
703	2.648	0	0.34	17.439	0	2.275	0	Purifying	cox2
704	0.471	0	0.101	5.831	0.0157	0.679	0	Purifying	cox2
705	0.995	0	0.163	9.828	0.0017	1.089	0	Purifying	cox2
706	0.383	0	0.098	5.35	0.0207	0.654	0	Purifying	cox2
707	0	0	0	0	1	0	0	Invariable	cox2
708	0.707	0	0.137	9.017	0.0027	0.919	0	Purifying	cox2
709	1.353	0	0.3	14.26	0.0002	2.008	0	Purifying	cox2
710	6.298	0	0.539	29.178	0	3.61	0	Purifying	cox2
711	0	0	0	0	1	0	0	Invariable	cox2
712	4.524	0	0.232	17.517	0	1.556	0	Purifying	cox2
713	0.252	0	0.063	2.67	0.1022	0.421	0	Neutral	cox2
714	0	0	0	0	1	0	0	Invariable	cox2
715	0	0	0	0	1	0	0	Invariable	cox2
716	0	0	0	0	1	0	0	Invariable	cox2
717	0	0	0	0	1	0	0	Invariable	cox2
718	0.264	0	0.086	4.379	0.0364	0.576	0	Purifying	cox2
719	0	0.056	0.052	0.259	0.6105	0.348	0	Neutral	cox2
720	0	0	0	0	1	0	0	Invariable	cox2
721	0.123	0	0.053	1.74	0.1871	0.352	0	Neutral	cox2
722	0	0	0	0	1	0	0	Invariable	cox2
723	0	0	0	0	1	0	0	Invariable	cox2
724	0.469	0	0.092	6.173	0.013	0.615	0	Purifying	cox2
725	0	0	0	0	1	0	0	Invariable	atp8
726	0	0	0	0	1	0	0	Invariable	atp8
727	1.025	0	0.312	8.673	0.0032	2.086	0	Purifying	atp8
728	0.214	0	0.063	2.384	0.1226	0.422	0	Neutral	atp8
729	0.307	0.064	0.105	1.024	0.3115	0.706	0	Neutral	atp8
730	1.353	0	0.126	10.86	0.001	0.841	0	Purifying	atp8
731	0	0.056	0.046	0.508	0.476	0.308	0	Neutral	atp8
732	1.353	0	0.263	12.666	0.0004	1.762	0	Purifying	atp8
733	0	0	0	0	1	0	0	Invariable	atp8
734	0	0.199	0.197	0.789	0.3743	1.321	0	Neutral	atp8
735	0.484	0.064	0.153	2.617	0.1057	1.027	0	Neutral	atp8
736	0.346	0	0.137	3.546	0.0597	0.917	0	Neutral	atp8
737	1.878	0	0.306	16.873	0	2.047	0	Purifying	atp8
738	1.706	0	0.226	13.854	0.0002	1.516	0	Purifying	atp8
739	4.171	0	0.241	17.817	0	1.612	0	Purifying	atp8
740	0.15	0.137	0.141	0.006	0.9377	0.943	0	Neutral	atp8
741	0.465	0.065	0.188	3.2	0.0736	1.257	0	Neutral	atp8
742	0	0	0	0	1	0	0	Invariable	atp8
743	3.66	0	0.541	16.407	0.0001	3.622	0	Purifying	atp8
744	0.327	0.126	0.158	0.496	0.4814	1.056	0	Neutral	atp8
745	0.863	0.119	0.386	3.403	0.0651	2.582	0	Neutral	atp8
746	0.655	0	0.189	9.479	0.0021	1.265	0	Purifying	atp8
747	0.792	0	0.224	9.465	0.0021	1.497	0	Purifying	atp8
748	0.936	0	0.181	8.767	0.0031	1.212	0	Purifying	atp8
749	0	0	0	0	1	0	0	Invariable	atp8
750	2.585	0	0.436	21.642	0	2.922	0	Purifying	atp8
751	0.75	0.339	0.471	0.704	0.4014	3.157	0	Neutral	atp8
752	0.213	0	0.045	3.041	0.0812	0.302	0	Neutral	atp8
753	0.901	0	0.135	6.494	0.0108	0.904	0	Purifying	atp8
754	2.581	0.378	0.936	8.054	0.0045	6.272	0	Purifying	atp8
755	5.689	0	0.168	12.044	0.0005	1.126	0	Purifying	atp8
756	1.5	0	0.252	12.429	0.0004	1.688	0	Purifying	atp8
757	3.125	0	0.321	20.047	0	2.153	0	Purifying	atp8
758	2.827	0	0.187	13.182	0.0003	1.255	0	Purifying	atp8
759	1.353	0	0.247	11.617	0.0007	1.651	0	Purifying	atp8
760	0.327	0	0.055	3.407	0.0649	0.37	0	Neutral	atp8
761	0.214	0.587	0.482	0.936	0.3332	3.231	0	Neutral	atp8
762	0	0.115	0.089	0.508	0.4762	0.599	0	Neutral	atp8
763	0.418	0.211	0.26	0.445	0.5048	1.744	0	Neutral	atp8
764	0.138	0.188	0.172	0.069	0.7923	1.154	0	Neutral	atp8
765	0	0	0	0	1	0	0	Invariable	atp8
766	0.674	0.464	0.494	0.036	0.8485	3.306	0	Neutral	atp8
767	0.319	0.631	0.487	0.46	0.4976	3.264	0	Neutral	atp8
768	0	0.063	0.058	0.228	0.6333	0.386	0	Neutral	atp8
769	6.268	0.152	0.727	18.199	0	4.87	0	Purifying	atp8
770	0	0	0	0	1	0	0	Invariable	atp8
771	0	0.236	0.172	1.907	0.1673	1.151	0	Neutral	atp8
772	0	0.442	0.243	2.242	0.1343	1.629	0	Neutral	atp8
773	0.826	0	0.127	6.777	0.0092	0.852	0	Purifying	atp8
774	2.894	0	0.156	14.575	0.0001	1.048	0	Purifying	atp8
775	0.481	0.135	0.162	0.555	0.4562	1.083	0	Neutral	atp6
776	1481.11	0	0.045	4.236	0.0396	0.3	0	Purifying	atp6
777	0	0	0	0	1	0	0	Invariable	atp6
778	0	0	0	0	1	0	0	Invariable	atp6
779	1.049	0.081	0.196	3.472	0.0624	1.313	0	Neutral	atp6
780	0.485	0	0.268	5.667	0.0173	1.797	0	Purifying	atp6
781	1.353	0	0.228	14.625	0.0001	1.529	0	Purifying	atp6
782	1.912	0.143	0.43	7.642	0.0057	2.877	0	Purifying	atp6
783	1.004	0	0.241	10.784	0.001	1.615	0	Purifying	atp6
784	0.302	0	0.119	3.624	0.0569	0.799	0	Neutral	atp6
785	1.022	0.065	0.31	7.881	0.005	2.076	0	Purifying	atp6
786	0	0.147	0.107	1.201	0.273	0.72	0	Neutral	atp6
787	0.519	0	0.189	5.696	0.017	1.268	0	Purifying	atp6
788	0.848	0	0.141	9.581	0.002	0.946	0	Purifying	atp6
789	1.5	0	0.614	11.935	0.0006	4.109	0	Purifying	atp6
790	6.217	0.06	0.324	18.551	0	2.167	0	Purifying	atp6
791	3.137	0	0.72	19.72	0	4.824	0	Purifying	atp6
792	0.328	0	0.062	3.218	0.0729	0.413	0	Neutral	atp6
793	3.176	0.501	0.859	4.8	0.0285	5.755	0	Purifying	atp6
794	2.405	0	0.705	18.609	0	4.722	0	Purifying	atp6
795	0.885	0	0.128	7.005	0.0081	0.857	0	Purifying	atp6
796	4.177	0	0.363	20.032	0	2.432	0	Purifying	atp6
797	1.427	0.059	0.159	8.239	0.0041	1.066	0	Purifying	atp6
798	3.501	0	0.439	21.305	0	2.94	0	Purifying	atp6
799	0.327	0	0.055	3.389	0.0656	0.369	0	Neutral	atp6
800	0	0.217	0.16	1.657	0.198	1.075	0	Neutral	atp6
801	0.579	0	0.151	4.796	0.0285	1.013	0	Purifying	atp6
802	8.961	0	0.934	19.842	0	6.254	0	Purifying	atp6
803	2.701	0.128	0.382	9.898	0.0017	2.556	0	Purifying	atp6
804	6.26	0	0.35	24.086	0	2.342	0	Purifying	atp6
805	2.373	0	0.459	19.449	0	3.076	0	Purifying	atp6
806	2.457	0	0.635	20.317	0	4.254	0	Purifying	atp6
807	3.067	0.111	0.823	11.461	0.0007	5.514	0	Purifying	atp6
808	1.423	0.059	0.32	11.392	0.0007	2.142	0	Purifying	atp6
809	1.353	0	0.35	11.565	0.0007	2.347	0	Purifying	atp6
810	0.665	0	0.092	3.45	0.0632	0.613	0	Neutral	atp6
811	2.667	0.14	0.536	13.065	0.0003	3.588	0	Purifying	atp6
812	5.961	0	0.425	27.208	0	2.845	0	Purifying	atp6
813	0.15	0.071	0.097	0.264	0.6076	0.649	0	Neutral	atp6
814	1481.11	0	0.39	29.037	0	2.612	0	Purifying	atp6
815	0.615	0	0.127	5.849	0.0156	0.848	0	Purifying	atp6
816	4.268	0	0.315	19.418	0	2.113	0	Purifying	atp6
817	1.606	0	0.25	16.3	0.0001	1.672	0	Purifying	atp6
818	1.007	0	0.093	3.72	0.0538	0.626	0	Neutral	atp6
819	0	0	0	0	1	0	0	Invariable	atp6
820	2.891	0	0.867	21.091	0	5.805	0	Purifying	atp6
821	2.865	0.088	0.583	13.057	0.0003	3.902	0	Purifying	atp6
822	10	0	1.233	28.584	0	8.259	0	Purifying	atp6
823	1.353	0	0.189	9.569	0.002	1.267	0	Purifying	atp6
824	1.113	0.121	0.477	4.652	0.031	3.195	0	Purifying	atp6
825	1.963	0	0.251	15.161	0.0001	1.683	0	Purifying	atp6
826	1.671	0.114	0.538	7.208	0.0073	3.601	0	Purifying	atp6
827	9.347	0.061	0.35	18.936	0	2.345	0	Purifying	atp6
828	1.353	0	0.283	17.421	0	1.898	0	Purifying	atp6
829	3.243	0	0.36	16.501	0	2.413	0	Purifying	atp6
830	1.007	0	0.057	4.713	0.0299	0.38	0	Purifying	atp6
831	0.94	0	0.228	13.352	0.0003	1.524	0	Purifying	atp6
832	0.565	0	0.096	6.718	0.0095	0.646	0	Purifying	atp6
833	1.736	0.542	0.898	1.083	0.2979	6.013	0	Neutral	atp6
834	1.173	0.59	0.86	0.712	0.3987	5.76	0	Neutral	atp6
835	0.235	0.134	0.148	0.071	0.7904	0.989	0	Neutral	atp6
836	0.214	0	0.049	2.88	0.0897	0.327	0	Neutral	atp6
837	0.531	0	0.203	5.299	0.0213	1.357	0	Purifying	atp6
838	0	0.056	0.052	0.194	0.6595	0.349	0	Neutral	atp6
839	1.353	0	0.273	14.397	0.0001	1.831	0	Purifying	atp6
840	1.353	0	0.112	7.603	0.0058	0.75	0	Purifying	atp6
841	3.101	0	0.676	15.426	0.0001	4.53	0	Purifying	atp6
842	0.123	0	0.043	2.22	0.1363	0.288	0	Neutral	atp6
843	0	0	0	0	1	0	0	Invariable	atp6
844	0.988	0	0.295	8.621	0.0033	1.973	0	Purifying	atp6
845	0.242	0	0.049	3.043	0.0811	0.326	0	Neutral	atp6
846	0	0.156	0.145	0.323	0.5696	0.969	0	Neutral	atp6
847	4.943	0	0.368	14.393	0.0001	2.465	0	Purifying	atp6
848	2.176	0	0.247	18.24	0	1.655	0	Purifying	atp6
849	2.396	0	0.582	16.657	0	3.899	0	Purifying	atp6
850	0.3	0	0.138	2.944	0.0862	0.924	0	Neutral	atp6
851	0.834	0	0.127	6.758	0.0093	0.848	0	Purifying	atp6
852	3.581	0	0.313	17.786	0	2.099	0	Purifying	atp6
853	0	0	0	0	1	0	0	Invariable	atp6
854	2.655	0.072	0.319	11.289	0.0008	2.133	0	Purifying	atp6
855	2.585	0	0.268	19.348	0	1.797	0	Purifying	atp6
856	9.282	0	0.612	30.881	0	4.098	0	Purifying	atp6
857	0.692	0	0.179	10.405	0.0013	1.196	0	Purifying	atp6
858	1.353	0	0.159	12.041	0.0005	1.064	0	Purifying	atp6
859	0	0	0	0	1	0	0	Invariable	atp6
860	0.137	0	0.055	1.846	0.1742	0.365	0	Neutral	atp6
861	0	0	0	0	1	0	0	Invariable	atp6
862	2.309	0.088	0.604	12.666	0.0004	4.043	0	Purifying	atp6
863	3.224	0	0.265	21.55	0	1.772	0	Purifying	atp6
864	0	0.236	0.228	0.724	0.3948	1.525	0	Neutral	atp6
865	1.839	0	0.198	14.931	0.0001	1.326	0	Purifying	atp6
866	0.466	0.085	0.22	2.351	0.1252	1.476	0	Neutral	atp6
867	0	0	0	0	1	0	0	Invariable	atp6
868	1.105	0	0.211	11.703	0.0006	1.415	0	Purifying	atp6
869	0.527	0	0.117	5.556	0.0184	0.782	0	Purifying	atp6
870	1.73	0	0.284	11.671	0.0006	1.899	0	Purifying	atp6
871	1.5	0	0.434	13.142	0.0003	2.908	0	Purifying	atp6
872	1.963	0	0.21	15.946	0.0001	1.406	0	Purifying	atp6
873	1.013	0	0.192	12.203	0.0005	1.283	0	Purifying	atp6
874	1.353	0	0.166	10.492	0.0012	1.115	0	Purifying	atp6
875	0.826	0.084	0.287	4.056	0.044	1.919	0	Purifying	atp6
876	0.146	0	0.044	2.34	0.1261	0.297	0	Neutral	atp6
877	1.353	0	0.247	15.32	0.0001	1.657	0	Purifying	atp6
878	0	0.115	0.108	0.407	0.5233	0.725	0	Neutral	atp6
879	0	0	0	0	1	0	0	Invariable	atp6
880	5.821	0	0.344	22.978	0	2.305	0	Purifying	atp6
881	1.007	0	0.093	3.72	0.0538	0.626	0	Neutral	atp6
882	6.169	0	0.534	30.053	0	3.574	0	Purifying	atp6
883	2.165	0	0.247	17.684	0	1.657	0	Purifying	atp6
884	1.623	0	0.264	11.535	0.0007	1.769	0	Purifying	atp6
885	0.232	0	0.045	3.11	0.0778	0.303	0	Neutral	atp6
886	6.097	0	0.249	9.252	0.0024	1.665	0	Purifying	atp6
887	1.353	0	0.201	14.631	0.0001	1.344	0	Purifying	atp6
888	0.919	0	0.135	6.516	0.0107	0.904	0	Purifying	atp6
889	2.192	0	0.468	14.426	0.0001	3.132	0	Purifying	atp6
890	1.963	0	0.827	15.313	0.0001	5.539	0	Purifying	atp6
891	0	0	0	0	1	0	0	Invariable	atp6
892	0	0	0	0	1	0	0	Invariable	atp6
893	0	0	0	0	1	0	0	Invariable	atp6
894	1.765	0	0.151	11.466	0.0007	1.013	0	Purifying	atp6
895	1.759	0	0.265	13.642	0.0002	1.773	0	Purifying	atp6
896	0.55	0.209	0.277	0.86	0.3538	1.855	0	Neutral	atp6
897	0.887	0	0.309	9.771	0.0018	2.072	0	Purifying	atp6
898	6.276	0	0.99	22.966	0	6.629	0	Purifying	atp6
899	0.247	0	0.051	3.061	0.0802	0.341	0	Neutral	atp6
900	2.554	0	0.338	17.24	0	2.266	0	Purifying	atp6
901	1.295	0.138	0.372	5.763	0.0164	2.491	0	Purifying	atp6
902	1.353	0	0.174	7.437	0.0064	1.168	0	Purifying	atp6
903	2.912	0.066	0.393	16.635	0	2.63	0	Purifying	atp6
904	0.46	0	0.138	7.064	0.0079	0.926	0	Purifying	atp6
905	0	0	0	0	1	0	0	Invariable	atp6
906	0.665	0	0.056	4.413	0.0357	0.378	0	Purifying	atp6
907	1.353	0	0.228	15.222	0.0001	1.527	0	Purifying	atp6
908	0.309	0	0.091	4.777	0.0288	0.612	0	Purifying	atp6
909	0.901	0	0.091	7.859	0.0051	0.608	0	Purifying	atp6
910	0.333	0	0.141	3.058	0.0804	0.946	0	Neutral	atp6
911	2.889	0	0.292	18.593	0	1.955	0	Purifying	atp6
912	0.507	0	0.142	7.381	0.0066	0.954	0	Purifying	atp6
913	0.627	0	0.142	5.525	0.0187	0.952	0	Purifying	atp6
914	1.353	0	0.251	11.93	0.0006	1.678	0	Purifying	atp6
915	0.717	0	0.387	7.951	0.0048	2.591	0	Purifying	atp6
916	1.353	0	0.152	11.628	0.0006	1.015	0	Purifying	atp6
917	0.994	0	0.435	8.63	0.0033	2.916	0	Purifying	atp6
918	1.5	0	0.29	17.923	0	1.941	0	Purifying	atp6
919	3.28	0	0.483	25.049	0	3.232	0	Purifying	atp6
920	0.215	0	0.071	2.152	0.1424	0.473	0	Neutral	atp6
921	1.353	0	0.57	10.822	0.001	3.817	0	Purifying	atp6
922	0.696	0	0.178	10.388	0.0013	1.193	0	Purifying	atp6
923	0.511	0	0.092	6.348	0.0118	0.617	0	Purifying	atp6
924	0.367	0	0.052	3.563	0.0591	0.347	0	Neutral	atp6
925	0.867	0	0.308	6.88	0.0087	2.063	0	Purifying	atp6
926	0	0	0	0	1	0	0	Invariable	atp6
927	13.917	0	0.223	35.59	0	1.491	0	Purifying	atp6
928	0.541	0	0.128	8.204	0.0042	0.858	0	Purifying	atp6
929	1.857	0	0.385	15.278	0.0001	2.579	0	Purifying	atp6
930	1.602	0	0.258	11.589	0.0007	1.725	0	Purifying	atp6
931	4.115	0	0.54	14.858	0.0001	3.618	0	Purifying	atp6
932	1.243	0.055	0.238	8.999	0.0027	1.593	0	Purifying	atp6
933	3.539	0	0.276	10.456	0.0012	1.849	0	Purifying	atp6
934	7.183	0	0.226	9.502	0.0021	1.517	0	Purifying	atp6
935	0.725	0	0.197	10.042	0.0015	1.317	0	Purifying	atp6
936	1.353	0	0.241	15.767	0.0001	1.617	0	Purifying	atp6
937	1.759	0	0.304	19.247	0	2.033	0	Purifying	atp6
938	0.323	0	0.084	5.149	0.0233	0.565	0	Purifying	atp6
939	0.798	0.058	0.154	4.144	0.0418	1.031	0	Purifying	atp6
940	1.706	0	0.226	13.854	0.0002	1.516	0	Purifying	atp6
941	1.105	0	0.253	12.854	0.0003	1.693	0	Purifying	atp6
942	1.353	0	0.344	11.463	0.0007	2.305	0	Purifying	atp6
943	3.074	0	0.731	21.128	0	4.896	0	Purifying	atp6
944	2.297	0.074	0.376	10.836	0.001	2.516	0	Purifying	atp6
945	0.356	0.115	0.21	0.821	0.365	1.407	0	Neutral	atp6
946	0	0.108	0.1	0.294	0.5879	0.668	0	Neutral	atp6
947	2.81	0	0.269	15.636	0.0001	1.801	0	Purifying	atp6
948	0.671	0.135	0.262	2.736	0.0981	1.752	0	Neutral	atp6
949	1.353	0	0.299	14.232	0.0002	2.001	0	Purifying	atp6
950	1.078	0	0.187	12.441	0.0004	1.249	0	Purifying	atp6
951	0.993	0.137	0.301	4.029	0.0447	2.017	0	Purifying	atp6
952	2.81	0	0.635	17.791	0	4.252	0	Purifying	atp6
953	2.586	0	0.509	27.611	0	3.409	0	Purifying	atp6
954	0.218	0.124	0.144	0.185	0.6667	0.967	0	Neutral	atp6
955	3.802	0.061	0.405	17.037	0	2.715	0	Purifying	atp6
956	2.238	0	0.582	13.277	0.0003	3.895	0	Purifying	atp6
957	1.963	0	0.642	16.445	0.0001	4.302	0	Purifying	atp6
958	22.287	0.075	0.39	18.446	0	2.609	0	Purifying	atp6
959	4.662	0.307	0.812	8.215	0.0042	5.439	0	Purifying	atp6
960	2.882	0	0.63	15.891	0.0001	4.219	0	Purifying	atp6
961	2.556	0.065	0.426	15.731	0.0001	2.854	0	Purifying	atp6
962	1.353	0	0.281	10.564	0.0012	1.881	0	Purifying	atp6
963	0.544	0	0.195	5.802	0.016	1.306	0	Purifying	atp6
964	0	0	0	0	1	0	0	Invariable	atp6
965	0.913	0	0.246	12.132	0.0005	1.645	0	Purifying	atp6
966	1.679	0	0.286	18.143	0	1.913	0	Purifying	atp6
967	0.299	0	0.091	4.683	0.0305	0.61	0	Purifying	atp6
968	2.2	0	0.192	17.396	0	1.287	0	Purifying	atp6
969	0	0.115	0.108	0.399	0.5277	0.72	0	Neutral	atp6
970	1.353	0	0.281	15.248	0.0001	1.88	0	Purifying	atp6
971	6.572	0	0.372	14.419	0.0001	2.489	0	Purifying	atp6
972	0.277	0	0.047	3.43	0.064	0.317	0	Neutral	atp6
973	0	0	0	0	1	0	0	Invariable	atp6
974	0.243	0	0.051	3.05	0.0807	0.339	0	Neutral	atp6
975	4.699	0	0.334	20.782	0	2.238	0	Purifying	atp6
976	3.267	0.066	0.461	17.076	0	3.09	0	Purifying	atp6
977	5.62	0	0.411	19.214	0	2.754	0	Purifying	atp6
978	1.353	0	0.339	11.395	0.0007	2.268	0	Purifying	atp6
979	0	0	0	0	1	0	0	Invariable	atp6
980	2.599	0	0.14	13.168	0.0003	0.936	0	Purifying	atp6
981	2.268	0	0.488	14.321	0.0002	3.268	0	Purifying	atp6
982	1.5	0	0.194	10.54	0.0012	1.298	0	Purifying	atp6
983	0	0	0	0	1	0	0	Invariable	atp6
984	0	0	0	0	1	0	0	Invariable	atp6
985	0	0	0	0	1	0	0	Invariable	atp6
986	0	0	0	0	1	0	0	Invariable	atp6
987	1.5	0	0.228	13.84	0.0002	1.526	0	Purifying	atp6
988	0	0	0	0	1	0	0	Invariable	cox3
989	0	0	0	0	1	0	0	Invariable	cox3
990	0	0	0	0	1	0	0	Invariable	cox3
991	0	0	0	0	1	0	0	Invariable	cox3
992	0	0	0	0	1	0	0	Invariable	cox3
993	0.517	0	0.126	5.297	0.0214	0.845	0	Purifying	cox3
994	0	0	0	0	1	0	0	Invariable	cox3
995	0.307	0	0.06	3.082	0.0792	0.402	0	Neutral	cox3
996	0	0	0	0	1	0	0	Invariable	cox3
997	0	0	0	0	1	0	0	Invariable	cox3
998	0.123	0	0.043	2.161	0.1415	0.286	0	Neutral	cox3
999	0	0	0	0	1	0	0	Invariable	cox3
1000	0.214	0	0.056	2.596	0.1071	0.376	0	Neutral	cox3
1001	0	0	0	0	1	0	0	Invariable	cox3
1002	0	0	0	0	1	0	0	Invariable	cox3
1003	0.864	0	0.128	6.905	0.0086	0.857	0	Purifying	cox3
1004	1.017	0	0.421	8.873	0.0029	2.821	0	Purifying	cox3
1005	0.707	0	0.099	7.34	0.0067	0.666	0	Purifying	cox3
1006	0.69	0	0.094	7.097	0.0077	0.63	0	Purifying	cox3
1007	0	0	0	0	1	0	0	Invariable	cox3
1008	0.484	0	0.103	6.001	0.0143	0.689	0	Purifying	cox3
1009	0.792	0	0.147	9.885	0.0017	0.984	0	Purifying	cox3
1010	1.353	0	0.264	16.029	0.0001	1.767	0	Purifying	cox3
1011	1.353	0	0.344	12.271	0.0005	2.303	0	Purifying	cox3
1012	0.14	0	0.067	1.437	0.2306	0.451	0	Neutral	cox3
1013	0	0.056	0.052	0.194	0.6595	0.349	0	Neutral	cox3
1014	0.213	0	0.045	3.024	0.082	0.304	0	Neutral	cox3
1015	0	0	0	0	1	0	0	Invariable	cox3
1016	0.237	0	0.045	3.217	0.0729	0.3	0	Neutral	cox3
1017	0.479	0	0.174	5.813	0.0159	1.167	0	Purifying	cox3
1018	0.123	0	0.039	2.296	0.1297	0.264	0	Neutral	cox3
1019	0	0	0	0	1	0	0	Invariable	cox3
1020	1.5	0	0.265	14.762	0.0001	1.772	0	Purifying	cox3
1021	2.599	0	0.21	10.785	0.001	1.406	0	Purifying	cox3
1022	0.888	0.074	0.18	3.424	0.0643	1.207	0	Neutral	cox3
1023	0.777	0	0.134	6.097	0.0135	0.898	0	Purifying	cox3
1024	2.418	0	0.391	22.226	0	2.618	0	Purifying	cox3
1025	0.328	0	0.049	3.658	0.0558	0.328	0	Neutral	cox3
1026	0.184	0	0.044	2.818	0.0932	0.295	0	Neutral	cox3
1027	1.105	0	0.373	8.51	0.0035	2.499	0	Purifying	cox3
1028	0	0	0	0	1	0	0	Invariable	cox3
1029	0.682	0.213	0.347	1.81	0.1785	2.321	0	Neutral	cox3
1030	0.773	0	0.301	6.665	0.0098	2.014	0	Purifying	cox3
1031	0.615	0	0.098	6.86	0.0088	0.658	0	Purifying	cox3
1032	2.269	0	0.268	19.002	0	1.797	0	Purifying	cox3
1033	1.512	0.063	0.241	8.189	0.0042	1.613	0	Purifying	cox3
1034	2.184	0	0.492	13.803	0.0002	3.292	0	Purifying	cox3
1035	4.34	0	0.72	20.286	0	4.821	0	Purifying	cox3
1036	3.728	0	0.45	16.016	0.0001	3.011	0	Purifying	cox3
1037	3.632	0	0.667	18.172	0	4.47	0	Purifying	cox3
1038	1.353	0	0.242	14.815	0.0001	1.623	0	Purifying	cox3
1039	0	0.236	0.229	0.571	0.45	1.532	0	Neutral	cox3
1040	2.62	0	0.306	15.649	0.0001	2.049	0	Purifying	cox3
1041	6.506	0	0.282	11.686	0.0006	1.889	0	Purifying	cox3
1042	0.215	0	0.071	2.152	0.1424	0.473	0	Neutral	cox3
1043	2.168	0	0.219	15.381	0.0001	1.469	0	Purifying	cox3
1044	0.223	0	0.05	2.914	0.0878	0.333	0	Neutral	cox3
1045	0.323	0	0.053	3.454	0.0631	0.356	0	Neutral	cox3
1046	0	0	0	0	1	0	0	Invariable	cox3
1047	0.665	0	0.056	4.413	0.0357	0.378	0	Purifying	cox3
1048	0.309	0	0.049	3.573	0.0587	0.327	0	Neutral	cox3
1049	0	0	0	0	1	0	0	Invariable	cox3
1050	0.735	0	0.109	6.806	0.0091	0.731	0	Purifying	cox3
1051	0	0	0	0	1	0	0	Invariable	cox3
1052	1.105	0	0.192	12.601	0.0004	1.283	0	Purifying	cox3
1053	1.5	0	0.297	12.583	0.0004	1.989	0	Purifying	cox3
1054	1.353	0	0.137	6.713	0.0096	0.921	0	Purifying	cox3
1055	0.607	0	0.099	7.007	0.0081	0.66	0	Purifying	cox3
1056	4.713	0	0.59	27.132	0	3.951	0	Purifying	cox3
1057	2.81	0	0.2	12.665	0.0004	1.342	0	Purifying	cox3
1058	2.81	0	0.242	16.857	0	1.623	0	Purifying	cox3
1059	0	0	0	0	1	0	0	Invariable	cox3
1060	2.868	0	0.265	19.432	0	1.776	0	Purifying	cox3
1061	1.613	0	0.367	21.216	0	2.458	0	Purifying	cox3
1062	0.185	0	0.06	2.197	0.1383	0.404	0	Neutral	cox3
1063	3.187	0	0.389	16.399	0.0001	2.606	0	Purifying	cox3
1064	0.777	0	0.122	6.451	0.0111	0.818	0	Purifying	cox3
1065	0	0	0	0	1	0	0	Invariable	cox3
1066	0	0	0	0	1	0	0	Invariable	cox3
1067	1.105	0	0.164	10.038	0.0015	1.096	0	Purifying	cox3
1068	0.441	0	0.205	4.218	0.04	1.374	0	Purifying	cox3
1069	0.976	0	0.207	11.369	0.0007	1.388	0	Purifying	cox3
1070	0.687	0	0.189	9.61	0.0019	1.269	0	Purifying	cox3
1071	10.392	0	0.315	31.55	0	2.11	0	Purifying	cox3
1072	0.277	0	0.054	3.168	0.0751	0.361	0	Neutral	cox3
1073	0	0	0	0	1	0	0	Invariable	cox3
1074	1.644	0	0.222	13.294	0.0003	1.485	0	Purifying	cox3
1075	0	0	0	0	1	0	0	Invariable	cox3
1076	1.917	0	0.169	11.35	0.0008	1.133	0	Purifying	cox3
1077	2.894	0	0.119	15.463	0.0001	0.795	0	Purifying	cox3
1078	0.298	0	0.138	2.909	0.0881	0.924	0	Neutral	cox3
1079	6.019	0	0.157	17.459	0	1.05	0	Purifying	cox3
1080	0.892	0	0.16	9.325	0.0023	1.069	0	Purifying	cox3
1081	0	0	0	0	1	0	0	Invariable	cox3
1082	0	0	0	0	1	0	0	Invariable	cox3
1083	0.307	0	0.054	3.305	0.0691	0.36	0	Neutral	cox3
1084	0	0	0	0	1	0	0	Invariable	cox3
1085	0.777	0	0.134	6.097	0.0135	0.898	0	Purifying	cox3
1086	0.864	0.068	0.176	3.898	0.0483	1.176	0	Purifying	cox3
1087	0.307	0	0.044	3.683	0.055	0.297	0	Neutral	cox3
1088	0.533	0	0.321	5.848	0.0156	2.151	0	Purifying	cox3
1089	0.469	0	0.092	6.173	0.013	0.615	0	Purifying	cox3
1090	0.319	0	0.061	3.168	0.0751	0.41	0	Neutral	cox3
1091	0.895	0	0.144	9.812	0.0017	0.966	0	Purifying	cox3
1092	6.662	0	0.737	32.787	0	4.935	0	Purifying	cox3
1093	1481.11	0	0.058	9.873	0.0017	0.389	0	Purifying	cox3
1094	0	0	0	0	1	0	0	Invariable	cox3
1095	0.848	0	0.186	11.458	0.0007	1.243	0	Purifying	cox3
1096	0.454	0	0.089	6.183	0.0129	0.597	0	Purifying	cox3
1097	0	0	0	0	1	0	0	Invariable	cox3
1098	1.5	0	0.391	16.134	0.0001	2.618	0	Purifying	cox3
1099	0.943	0	0.278	11.344	0.0008	1.859	0	Purifying	cox3
1100	0.686	0	0.14	8.97	0.0027	0.939	0	Purifying	cox3
1101	2.2	0	0.244	18.24	0	1.637	0	Purifying	cox3
1102	0.848	0	0.163	9.448	0.0021	1.09	0	Purifying	cox3
1103	0.945	0.059	0.265	7.926	0.0049	1.773	0	Purifying	cox3
1104	0.488	0	0.093	6.238	0.0125	0.624	0	Purifying	cox3
1105	4.625	0	0.629	17.427	0	4.212	0	Purifying	cox3
1106	5.46	0	0.275	20.553	0	1.841	0	Purifying	cox3
1107	1.829	0	0.338	15.445	0.0001	2.263	0	Purifying	cox3
1108	0.827	0	0.151	8.664	0.0032	1.012	0	Purifying	cox3
1109	6.506	0	0.117	11.051	0.0009	0.783	0	Purifying	cox3
1110	1.5	0	0.218	12.89	0.0003	1.46	0	Purifying	cox3
1111	0.95	0	0.191	9.269	0.0023	1.282	0	Purifying	cox3
1112	1.353	0	0.339	11.419	0.0007	2.272	0	Purifying	cox3
1113	1.105	0	0.386	8.602	0.0034	2.588	0	Purifying	cox3
1114	3.511	0	0.366	22.165	0	2.451	0	Purifying	cox3
1115	0	0	0	0	1	0	0	Invariable	cox3
1116	0.541	0	0.094	6.507	0.0107	0.627	0	Purifying	cox3
1117	0.901	0	0.158	9.288	0.0023	1.056	0	Purifying	cox3
1118	0.45	0	0.128	4.768	0.029	0.857	0	Purifying	cox3
1119	0.322	0	0.142	3.068	0.0799	0.949	0	Neutral	cox3
1120	1.034	0	0.143	10.127	0.0015	0.961	0	Purifying	cox3
1121	2.339	0	0.224	14.988	0.0001	1.502	0	Purifying	cox3
1122	0.957	0	0.219	13.635	0.0002	1.466	0	Purifying	cox3
1123	2.88	0	0.449	22.956	0	3.004	0	Purifying	cox3
1124	0	0	0	0	1	0	0	Invariable	cox3
1125	0.688	0	0.109	6.921	0.0085	0.729	0	Purifying	cox3
1126	0	0	0	0	1	0	0	Invariable	cox3
1127	0.217	0	0.045	3.066	0.0799	0.303	0	Neutral	cox3
1128	0	0	0	0	1	0	0	Invariable	cox3
1129	1.353	0	0.201	9.057	0.0026	1.343	0	Purifying	cox3
1130	0.307	0	0.044	3.688	0.0548	0.298	0	Neutral	cox3
1131	1.353	0	0.136	9.204	0.0024	0.914	0	Purifying	cox3
1132	0	0.056	0.054	0.206	0.6497	0.361	0	Neutral	cox3
1133	0	0	0	0	1	0	0	Invariable	cox3
1134	1.353	0	0.199	13.86	0.0002	1.335	0	Purifying	cox3
1135	0	0	0	0	1	0	0	Invariable	cox3
1136	0	0	0	0	1	0	0	Invariable	cox3
1137	0	0	0	0	1	0	0	Invariable	cox3
1138	0	0	0	0	1	0	0	Invariable	cox3
1139	0	0	0	0	1	0	0	Invariable	cox3
1140	1.755	0	0.341	17.696	0	2.285	0	Purifying	cox3
1141	0	0	0	0	1	0	0	Invariable	cox3
1142	1.819	0.066	0.415	13.067	0.0003	2.779	0	Purifying	cox3
1143	3.6	0	0.415	15.754	0.0001	2.778	0	Purifying	cox3
1144	2.075	0.688	1.037	2.328	0.1271	6.947	0	Neutral	cox3
1145	1.353	0	0.537	11.474	0.0007	3.594	0	Purifying	cox3
1146	0.321	0	0.049	3.639	0.0564	0.327	0	Neutral	cox3
1147	0.7	0	0.192	9.78	0.0018	1.288	0	Purifying	cox3
1148	3.328	0	0.765	16.597	0	5.121	0	Purifying	cox3
1149	2.119	0	0.45	13.763	0.0002	3.016	0	Purifying	cox3
1150	2.298	0	0.204	15.872	0.0001	1.364	0	Purifying	cox3
1151	0	0	0	0	1	0	0	Invariable	cox3
1152	0	0	0	0	1	0	0	Invariable	cox3
1153	2.136	0	0.222	14.572	0.0001	1.487	0	Purifying	cox3
1154	0.609	0	0.095	6.767	0.0093	0.638	0	Purifying	cox3
1155	0	0	0	0	1	0	0	Invariable	cox3
1156	3.663	0	0.407	16.383	0.0001	2.727	0	Purifying	cox3
1157	0	0	0	0	1	0	0	Invariable	cox3
1158	0.238	0.065	0.102	0.736	0.3909	0.684	0	Neutral	cox3
1159	0	0.108	0.102	0.303	0.5822	0.686	0	Neutral	cox3
1160	7.083	0	0.298	21.992	0	1.994	0	Purifying	cox3
1161	5.373	0	0.191	12.41	0.0004	1.281	0	Purifying	cox3
1162	3.707	0	0.353	17.5	0	2.366	0	Purifying	cox3
1163	1.007	0	0.057	4.698	0.0302	0.383	0	Purifying	cox3
1164	0.238	0	0.046	3.186	0.0743	0.308	0	Neutral	cox3
1165	6.505	0	0.433	26.147	0	2.897	0	Purifying	cox3
1166	6.381	0	0.255	25.282	0	1.709	0	Purifying	cox3
1167	0.707	0	0.138	8.967	0.0027	0.927	0	Purifying	cox3
1168	2.386	0	0.405	21.232	0	2.71	0	Purifying	cox3
1169	0	0	0	0	1	0	0	Invariable	cox3
1170	4.325	0	0.375	23.456	0	2.513	0	Purifying	cox3
1171	2.583	0	0.307	22.007	0	2.058	0	Purifying	cox3
1172	1.963	0	0.443	20.606	0	2.966	0	Purifying	cox3
1173	0.658	0	0.168	7.627	0.0057	1.127	0	Purifying	cox3
1174	2.4	0	0.157	13.068	0.0003	1.048	0	Purifying	cox3
1175	1.353	0	0.206	12.494	0.0004	1.383	0	Purifying	cox3
1176	12.858	0	0.436	35.433	0	2.921	0	Purifying	cox3
1177	0.307	0	0.054	3.305	0.0691	0.36	0	Neutral	cox3
1178	0.638	0	0.105	6.392	0.0115	0.702	0	Purifying	cox3
1179	0.823	0	0.112	7.548	0.006	0.753	0	Purifying	cox3
1180	1.07	0	0.147	10.683	0.0011	0.988	0	Purifying	cox3
1181	0	0	0	0	1	0	0	Invariable	cox3
1182	2.355	0	0.353	23.203	0	2.363	0	Purifying	cox3
1183	0	0	0	0	1	0	0	Invariable	cox3
1184	0	0	0	0	1	0	0	Invariable	cox3
1185	2.418	0	0.355	23.599	0	2.375	0	Purifying	cox3
1186	2.109	0	0.289	11.753	0.0006	1.934	0	Purifying	cox3
1187	5.04	0	0.379	18.065	0	2.536	0	Purifying	cox3
1188	1.607	0	0.224	13.408	0.0003	1.498	0	Purifying	cox3
1189	0.322	0	0.092	4.867	0.0274	0.617	0	Purifying	cox3
1190	0.294	0	0.089	4.635	0.0313	0.599	0	Purifying	cox3
1191	0	0	0	0	1	0	0	Invariable	cox3
1192	1.353	0	0.252	13.988	0.0002	1.688	0	Purifying	cox3
1193	0.615	0	0.097	6.917	0.0085	0.651	0	Purifying	cox3
1194	0	0	0	0	1	0	0	Invariable	cox3
1195	0.441	0	0.205	4.26	0.039	1.376	0	Purifying	cox3
1196	1.353	0	0.278	15.896	0.0001	1.862	0	Purifying	cox3
1197	0.472	0.228	0.289	0.503	0.4783	1.932	0	Neutral	cox3
1198	0.777	0	0.102	7.158	0.0075	0.681	0	Purifying	cox3
1199	3.632	0	0.725	21.689	0	4.856	0	Purifying	cox3
1200	1.807	0.106	0.486	7.277	0.007	3.253	0	Purifying	cox3
1201	2.433	0	0.329	16.402	0.0001	2.203	0	Purifying	cox3
1202	0	0	0	0	1	0	0	Invariable	cox3
1203	0.541	0.223	0.294	0.707	0.4005	1.969	0	Neutral	cox3
1204	24.834	0	0.096	7.378	0.0066	0.641	0	Purifying	cox3
1205	4.207	0	0.325	18.751	0	2.178	0	Purifying	cox3
1206	5.435	0	0.212	11.958	0.0005	1.42	0	Purifying	cox3
1207	0.578	0	0.145	7.787	0.0053	0.973	0	Purifying	cox3
1208	0	0	0	0	1	0	0	Invariable	cox3
1209	7.213	0	0.153	14.388	0.0001	1.026	0	Purifying	cox3
1210	1.598	0	0.168	11.476	0.0007	1.124	0	Purifying	cox3
1211	1.353	0	0.244	10.395	0.0013	1.635	0	Purifying	cox3
1212	0	0	0	0	1	0	0	Invariable	cox3
1213	0.392	0	0.098	5.335	0.0209	0.654	0	Purifying	cox3
1214	0.263	0	0.048	3.293	0.0696	0.32	0	Neutral	cox3
1215	6.095	0	0.328	28.697	0	2.2	0	Purifying	cox3
1216	0	0	0	0	1	0	0	Invariable	cox3
1217	0.266	0	0.047	3.364	0.0666	0.315	0	Neutral	cox3
1218	0.909	0	0.22	12.807	0.0003	1.475	0	Purifying	cox3
1219	0.328	0	0.049	3.695	0.0546	0.325	0	Neutral	cox3
1220	2.807	0	0.311	17.912	0	2.082	0	Purifying	cox3
1221	1.963	0	0.389	15.607	0.0001	2.606	0	Purifying	cox3
1222	2.069	0	0.225	14.057	0.0002	1.504	0	Purifying	cox3
1223	0	0	0	0	1	0	0	Invariable	cox3
1224	0.901	0	0.105	7.502	0.0062	0.701	0	Purifying	cox3
1225	0.214	0	0.049	2.861	0.0908	0.33	0	Neutral	cox3
1226	0	0	0	0	1	0	0	Invariable	cox3
1227	1.591	0	0.57	12.726	0.0004	3.817	0	Purifying	cox3
1228	0	0	0	0	1	0	0	Invariable	cox3
1229	1.5	0	0.356	12.965	0.0003	2.386	0	Purifying	cox3
1230	0.307	0	0.06	3.087	0.0789	0.403	0	Neutral	cox3
1231	0	0	0	0	1	0	0	Invariable	cox3
1232	1.353	0	0.248	13.856	0.0002	1.662	0	Purifying	cox3
1233	0	0	0	0	1	0	0	Invariable	cox3
1234	1481.11	0	0.061	3.324	0.0683	0.407	0	Neutral	cox3
1235	0	0	0	0	1	0	0	Invariable	cox3
1236	0	0	0	0	1	0	0	Invariable	cox3
1237	0	0	0	0	1	0	0	Invariable	nad3
1238	1.892	0	0.251	16.415	0.0001	1.683	0	Purifying	nad3
1239	0.828	0	0.406	7.599	0.0058	2.718	0	Purifying	nad3
1240	0.477	0.214	0.283	0.361	0.5477	1.892	0	Neutral	nad3
1241	2.419	0.226	0.909	8.569	0.0034	6.085	0	Purifying	nad3
1242	0	0.286	0.24	1.162	0.2811	1.61	0	Neutral	nad3
1243	1.498	0.219	0.535	5.773	0.0163	3.58	0	Purifying	nad3
1244	0.261	0	0.051	3.133	0.0767	0.344	0	Neutral	nad3
1245	0.616	0.62	0.619	0	0.994	4.144	0	Neutral	nad3
1246	0.653	0	0.188	9.436	0.0021	1.259	0	Purifying	nad3
1247	0.52	0.193	0.26	0.89	0.3456	1.739	0	Neutral	nad3
1248	0.94	0	0.228	13.352	0.0003	1.524	0	Purifying	nad3
1249	1.332	0.277	0.534	4.453	0.0348	3.573	0	Purifying	nad3
1250	1.353	0	0.441	12.113	0.0005	2.955	0	Purifying	nad3
1251	1.067	0	0.242	13.137	0.0003	1.62	0	Purifying	nad3
1252	1.081	0.492	0.647	0.99	0.3196	4.333	0	Neutral	nad3
1253	1.673	0.221	0.574	6.29	0.0121	3.846	0	Purifying	nad3
1254	0.723	0	0.359	6.979	0.0082	2.404	0	Purifying	nad3
1255	1.802	0.121	0.328	8.059	0.0045	2.195	0	Purifying	nad3
1256	1.963	0	0.345	18.649	0	2.313	0	Purifying	nad3
1257	0.607	0	0.105	6.448	0.0111	0.705	0	Purifying	nad3
1258	0.563	0	0.103	6.361	0.0117	0.692	0	Purifying	nad3
1259	2.146	0	0.167	10.938	0.0009	1.119	0	Purifying	nad3
1260	6.352	0	0.801	26.678	0	5.362	0	Purifying	nad3
1261	12.858	0	0.441	31.584	0	2.954	0	Purifying	nad3
1262	1.889	0	0.098	4.607	0.0318	0.657	0	Purifying	nad3
1263	0	0.314	0.301	0.519	0.4712	2.019	0	Neutral	nad3
1264	0.777	0	0.105	7.062	0.0079	0.706	0	Purifying	nad3
1265	0.767	0	0.26	10.178	0.0014	1.742	0	Purifying	nad3
1266	0.307	0	0.051	3.412	0.0647	0.341	0	Neutral	nad3
1267	4.288	0	0.326	18.931	0	2.186	0	Purifying	nad3
1268	0	0	0	0	1	0	0	Invariable	nad3
1269	1.007	0	0.057	4.713	0.0299	0.38	0	Purifying	nad3
1270	0.672	0	0.225	5.822	0.0158	1.507	0	Purifying	nad3
1271	0	0	0	0	1	0	0	Invariable	nad3
1272	1.857	0	0.198	11.093	0.0009	1.324	0	Purifying	nad3
1273	6.381	0	0.321	19.451	0	2.147	0	Purifying	nad3
1274	0	0	0	0	1	0	0	Invariable	nad3
1275	1.021	0	0.168	11.184	0.0008	1.125	0	Purifying	nad3
1276	1.963	0	0.148	12.009	0.0005	0.992	0	Purifying	nad3
1277	3.31	0	0.285	17.925	0	1.912	0	Purifying	nad3
1278	0.307	0	0.051	3.417	0.0645	0.342	0	Neutral	nad3
1279	10	0	0.321	27.085	0	2.152	0	Purifying	nad3
1280	1.353	0	0.515	9.86	0.0017	3.452	0	Purifying	nad3
1281	2.401	0	0.21	16.465	0	1.403	0	Purifying	nad3
1282	0.331	0.064	0.106	1.146	0.2845	0.711	0	Neutral	nad3
1283	0	0	0	0	1	0	0	Invariable	nad3
1284	0.852	0	0.211	7.836	0.0051	1.415	0	Purifying	nad3
1285	1.353	0	0.283	10.586	0.0011	1.894	0	Purifying	nad3
1286	0.975	0	0.182	9.015	0.0027	1.22	0	Purifying	nad3
1287	6.108	0	0.296	21.47	0	1.983	0	Purifying	nad3
1288	0.237	0	0.05	3.01	0.0828	0.333	0	Neutral	nad3
1289	3.678	0	0.654	20.919	0	4.379	0	Purifying	nad3
1290	1.067	0	0.19	8.959	0.0028	1.271	0	Purifying	nad3
1291	4.269	0	0.34	20.466	0	2.277	0	Purifying	nad3
1292	0.764	0	0.155	8.793	0.003	1.038	0	Purifying	nad3
1293	1.353	0	0.321	8.56	0.0034	2.15	0	Purifying	nad3
1294	1.755	0	0.337	17.498	0	2.26	0	Purifying	nad3
1295	1.353	0	0.257	15.327	0.0001	1.721	0	Purifying	nad3
1296	0.471	0	0.113	6.388	0.0115	0.756	0	Purifying	nad3
1297	2.184	0	0.506	13.22	0.0003	3.388	0	Purifying	nad3
1298	0.992	0	0.111	7.331	0.0068	0.745	0	Purifying	nad3
1299	3.466	0	0.604	16.117	0.0001	4.045	0	Purifying	nad3
1300	0.85	0	0.289	8.626	0.0033	1.936	0	Purifying	nad3
1301	4.25	0	0.352	22.417	0	2.36	0	Purifying	nad3
1302	0	0	0	0	1	0	0	Invariable	nad3
1303	0.337	0	0.145	3.152	0.0758	0.97	0	Neutral	nad3
1304	1.007	0	0.057	4.698	0.0302	0.383	0	Purifying	nad3
1305	0.146	0	0.044	2.34	0.1261	0.297	0	Neutral	nad3
1306	8.028	0	0.327	28.213	0	2.19	0	Purifying	nad3
1307	0.924	0	0.311	10.125	0.0015	2.081	0	Purifying	nad3
1308	2.09	0	0.439	15.058	0.0001	2.938	0	Purifying	nad3
1309	3.907	0	0.989	21.714	0	6.622	0	Purifying	nad3
1310	7.27	0	0.269	19.678	0	1.803	0	Purifying	nad3
1311	3.375	0	0.674	21.669	0	4.516	0	Purifying	nad3
1312	4.984	0	0.34	22.554	0	2.28	0	Purifying	nad3
1313	1.353	0	0.241	15.173	0.0001	1.611	0	Purifying	nad3
1314	17.845	0	0.222	14.812	0.0001	1.488	0	Purifying	nad3
1315	0	0	0	0	1	0	0	Invariable	nad3
1316	0.839	0	0.308	6.911	0.0086	2.06	0	Purifying	nad3
1317	0	0.564	0.432	3.48	0.0621	2.893	0	Neutral	nad3
1318	2.608	0	0.331	20.805	0	2.216	0	Purifying	nad3
1319	0.243	0	0.058	2.778	0.0956	0.388	0	Neutral	nad3
1320	1.227	0.204	0.479	3.671	0.0554	3.206	0	Neutral	nad3
1321	1.353	0	0.382	12.33	0.0004	2.555	0	Purifying	nad3
1322	0	0	0	0	1	0	0	Invariable	nad3
1323	1.013	0	0.111	7.357	0.0067	0.746	0	Purifying	nad3
1324	0	0	0	0	1	0	0	Invariable	nad3
1325	0	0	0	0	1	0	0	Invariable	nad3
1326	1.353	0	0.218	13.41	0.0003	1.462	0	Purifying	nad3
1327	1.353	0	0.194	12.673	0.0004	1.299	0	Purifying	nad3
1328	0.479	0	0.139	7.13	0.0076	0.928	0	Purifying	nad3
1329	2.218	0	0.56	15.7	0.0001	3.75	0	Purifying	nad3
1330	2.186	0.228	0.803	6.625	0.0101	5.38	0	Purifying	nad3
1331	0.402	0	0.145	3.782	0.0518	0.971	0	Neutral	nad3
1332	3.439	0	0.706	21.205	0	4.727	0	Purifying	nad3
1333	0.224	0	0.046	3.086	0.079	0.307	0	Neutral	nad3
1334	3.419	0	0.771	16.312	0.0001	5.162	0	Purifying	nad3
1335	1.605	0	0.17	18.013	0	1.141	0	Purifying	nad3
1336	2.606	0	0.554	15.722	0.0001	3.711	0	Purifying	nad3
1337	0	0.199	0.165	1.738	0.1873	1.104	0	Neutral	nad3
1338	0.634	0	0.137	6.768	0.0093	0.917	0	Purifying	nad3
1339	0	0	0	0	1	0	0	Invariable	nad3
1340	0.947	0	0.208	12.688	0.0004	1.39	0	Purifying	nad3
1341	0	0	0	0	1	0	0	Invariable	nad3
1342	0.288	0	0.049	3.409	0.0648	0.326	0	Neutral	nad3
1343	1.105	0	0.194	12.77	0.0004	1.299	0	Purifying	nad3
1344	0.147	0	0.068	1.487	0.2227	0.459	0	Neutral	nad3
1345	1.013	0	0.238	12.621	0.0004	1.597	0	Purifying	nad3
1346	1.353	0	0.24	15.402	0.0001	1.607	0	Purifying	nad3
1347	0	0	0	0	1	0	0	Invariable	nad3
1348	0	0	0	0	1	0	0	Invariable	nad4l
1349	0	0.056	0.047	0.517	0.4721	0.314	0	Neutral	nad4l
1350	0.123	0	0.049	1.992	0.1581	0.327	0	Neutral	nad4l
1351	0.383	0.308	0.331	0.053	0.8176	2.214	0	Neutral	nad4l
1352	0	0	0	0	1	0	0	Invariable	nad4l
1353	1.353	0	0.247	14.328	0.0002	1.652	0	Purifying	nad4l
1354	0.607	0.127	0.244	2.636	0.1044	1.632	0	Neutral	nad4l
1355	4.268	0	0.424	25.593	0	2.842	0	Purifying	nad4l
1356	1.353	0	0.208	13.013	0.0003	1.395	0	Purifying	nad4l
1357	0.751	0	0.167	9.586	0.002	1.117	0	Purifying	nad4l
1358	0.237	0	0.046	3.177	0.0747	0.307	0	Neutral	nad4l
1359	0.658	0	0.151	8.286	0.004	1.012	0	Purifying	nad4l
1360	0.513	0.137	0.245	1.859	0.1727	1.643	0	Neutral	nad4l
1361	0.137	0	0.067	1.417	0.2339	0.447	0	Neutral	nad4l
1362	0.731	0	0.172	10.638	0.0011	1.153	0	Purifying	nad4l
1363	0.152	0	0.07	1.517	0.2181	0.466	0	Neutral	nad4l
1364	0.31	0.136	0.191	0.615	0.4329	1.277	0	Neutral	nad4l
1365	0.323	0	0.05	3.591	0.0581	0.332	0	Neutral	nad4l
1366	1.5	0	0.417	12.146	0.0005	2.793	0	Purifying	nad4l
1367	0.409	0	0.091	5.818	0.0159	0.608	0	Purifying	nad4l
1368	1.5	0	0.225	13.534	0.0002	1.505	0	Purifying	nad4l
1369	1.353	0	0.137	6.713	0.0096	0.921	0	Purifying	nad4l
1370	1.021	0	0.312	10.306	0.0013	2.087	0	Purifying	nad4l
1371	0	0	0	0	1	0	0	Invariable	nad4l
1372	0.316	0	0.066	2.951	0.0858	0.442	0	Neutral	nad4l
1373	3.822	0	0.971	20.839	0	6.503	0	Purifying	nad4l
1374	5.092	0	0.664	18.709	0	4.45	0	Purifying	nad4l
1375	1.353	0	0.25	14.002	0.0002	1.672	0	Purifying	nad4l
1376	0.514	0	0.093	6.399	0.0114	0.624	0	Purifying	nad4l
1377	1.353	0	0.355	9.458	0.0021	2.381	0	Purifying	nad4l
1378	1.353	0	0.394	8.603	0.0034	2.639	0	Purifying	nad4l
1379	0.979	0	0.191	11.825	0.0006	1.278	0	Purifying	nad4l
1380	1.5	0	0.583	11.915	0.0006	3.904	0	Purifying	nad4l
1381	0	0	0	0	1	0	0	Invariable	nad4l
1382	1.353	0	0.234	15.531	0.0001	1.566	0	Purifying	nad4l
1383	0	0.099	0.094	0.217	0.6415	0.626	0	Neutral	nad4l
1384	0	0.169	0.155	0.46	0.4975	1.041	0	Neutral	nad4l
1385	0.81	0	0.203	7.317	0.0068	1.357	0	Purifying	nad4l
1386	0.531	0	0.102	6.185	0.0129	0.683	0	Purifying	nad4l
1387	1.105	0	0.445	9.178	0.0025	2.982	0	Purifying	nad4l
1388	0.634	0	0.121	7.302	0.0069	0.812	0	Purifying	nad4l
1389	0.312	0	0.092	4.814	0.0282	0.615	0	Purifying	nad4l
1390	0.745	0	0.14	9.275	0.0023	0.938	0	Purifying	nad4l
1391	2.268	0	0.564	15.684	0.0001	3.778	0	Purifying	nad4l
1392	3.301	0	0.505	28.097	0	3.384	0	Purifying	nad4l
1393	1.687	0	0.388	11.047	0.0009	2.598	0	Purifying	nad4l
1394	0.243	0	0.046	3.229	0.0723	0.309	0	Neutral	nad4l
1395	4.637	0	0.569	13.942	0.0002	3.813	0	Purifying	nad4l
1396	0	0	0	0	1	0	0	Invariable	nad4l
1397	11.754	0	0.401	13.21	0.0003	2.684	0	Purifying	nad4l
1398	4.818	0	0.197	15.314	0.0001	1.322	0	Purifying	nad4l
1399	0.717	0.147	0.276	2.544	0.1107	1.849	0	Neutral	nad4l
1400	1.353	0	0.197	13.316	0.0003	1.317	0	Purifying	nad4l
1401	1.055	0.411	0.61	1.409	0.2352	4.083	0	Neutral	nad4l
1402	1.013	0	0.124	6.907	0.0086	0.833	0	Purifying	nad4l
1403	0.309	0	0.054	3.359	0.0668	0.364	0	Neutral	nad4l
1404	0.232	0	0.045	3.11	0.0778	0.303	0	Neutral	nad4l
1405	1.353	0	0.25	13.728	0.0002	1.671	0	Purifying	nad4l
1406	2.377	0	0.434	19.808	0	2.907	0	Purifying	nad4l
1407	0	0.101	0.095	0.23	0.6312	0.636	0	Neutral	nad4l
1408	2.996	0	0.508	16.005	0.0001	3.405	0	Purifying	nad4l
1409	1.06	0	0.318	10.642	0.0011	2.131	0	Purifying	nad4l
1410	0.947	0	0.425	8.285	0.004	2.848	0	Purifying	nad4l
1411	0.895	0	0.144	9.965	0.0016	0.963	0	Purifying	nad4l
1412	2.176	0	0.287	17.098	0	1.921	0	Purifying	nad4l
1413	0.482	0	0.138	7.256	0.0071	0.921	0	Purifying	nad4l
1414	5.796	0	0.149	13.679	0.0002	0.996	0	Purifying	nad4l
1415	0.631	0	0.138	8.377	0.0038	0.923	0	Purifying	nad4l
1416	1.889	0	0.059	5.623	0.0177	0.395	0	Purifying	nad4l
1417	1.581	0	0.258	16.99	0	1.731	0	Purifying	nad4l
1418	8.196	0.054	0.332	24.849	0	2.224	0	Purifying	nad4l
1419	0.556	0	0.095	6.694	0.0097	0.637	0	Purifying	nad4l
1420	0.244	0	0.045	3.248	0.0715	0.303	0	Neutral	nad4l
1421	1.871	0	0.611	12.706	0.0004	4.09	0	Purifying	nad4l
1422	0.263	0	0.047	3.352	0.0671	0.314	0	Neutral	nad4l
1423	2.457	0	0.563	15.953	0.0001	3.77	0	Purifying	nad4l
1424	1.843	0	0.53	13.422	0.0002	3.551	0	Purifying	nad4l
1425	0.607	0	0.108	6.662	0.0099	0.723	0	Purifying	nad4l
1426	0	0	0	0	1	0	0	Invariable	nad4l
1427	0.947	0	0.209	12.727	0.0004	1.399	0	Purifying	nad4l
1428	0.804	0	0.102	7.99	0.0047	0.681	0	Purifying	nad4l
1429	1.353	0	0.26	11.662	0.0006	1.74	0	Purifying	nad4l
1430	4.173	0	0.421	26.901	0	2.819	0	Purifying	nad4l
1431	0.307	0	0.066	2.918	0.0876	0.44	0	Neutral	nad4l
1432	0.266	0	0.048	3.315	0.0686	0.322	0	Neutral	nad4l
1433	0.694	0	0.178	10.351	0.0013	1.189	0	Purifying	nad4l
1434	2.535	0	0.297	18.735	0	1.99	0	Purifying	nad4l
1435	0.604	0.163	0.25	1.337	0.2475	1.674	0	Neutral	nad4l
1436	0.319	0	0.141	3.071	0.0797	0.946	0	Neutral	nad4l
1437	0	0	0	0	1	0	0	Invariable	nad4l
1438	0.366	0	0.045	3.931	0.0474	0.303	0	Purifying	nad4l
1439	2.969	0	0.583	15.864	0.0001	3.907	0	Purifying	nad4l
1440	6.224	0	0.226	18.198	0	1.516	0	Purifying	nad4l
1441	0.234	0	0.064	2.503	0.1136	0.432	0	Neutral	nad4l
1442	0	0	0	0	1	0	0	Invariable	nad4l
1443	0	0	0	0	1	0	0	Invariable	nad4l
1444	1.5	0	0.16	11.66	0.0006	1.069	0	Purifying	nad4l
1445	0	0	0	0	1	0	0	Invariable	nad4
1446	0.586	0	0.228	5.13	0.0235	1.529	0	Purifying	nad4
1447	0	0	0	0	1	0	0	Invariable	nad4
1448	0.515	0.14	0.252	1.789	0.181	1.689	0	Neutral	nad4
1449	1.353	0	0.354	9.664	0.0019	2.371	0	Purifying	nad4
1450	0.224	0	0.05	2.926	0.0871	0.334	0	Neutral	nad4
1451	7.44	0	0.437	27.586	0	2.925	0	Purifying	nad4
1452	1.963	0	0.312	20.592	0	2.092	0	Purifying	nad4
1453	0.504	0.145	0.26	1.701	0.1921	1.743	0	Neutral	nad4
1454	0	0.117	0.116	0.031	0.86	0.777	0	Neutral	nad4
1455	6.097	0	0.405	11.148	0.0008	2.715	0	Purifying	nad4
1456	0.485	0	0.102	5.907	0.0151	0.682	0	Purifying	nad4
1457	0	0	0	0	1	0	0	Invariable	nad4
1458	0.277	0	0.048	3.412	0.0647	0.32	0	Neutral	nad4
1459	3.106	0.22	0.52	7.409	0.0065	3.484	0	Purifying	nad4
1460	1.353	0	0.386	12.552	0.0004	2.587	0	Purifying	nad4
1461	3.935	0.715	1.9	3.177	0.0747	12.726	0	Neutral	nad4
1462	1.353	0	0.248	11.855	0.0006	1.659	0	Purifying	nad4
1463	1.242	0.122	0.385	7.898	0.0049	2.578	0	Purifying	nad4
1464	1481.11	0	0.182	19.996	0	1.219	0	Purifying	nad4
1465	1.794	0	0.787	14.148	0.0002	5.269	0	Purifying	nad4
1466	1.884	0.372	0.694	3.816	0.0508	4.648	0	Neutral	nad4
1467	2.013	0.211	0.577	8.364	0.0038	3.862	0	Purifying	nad4
1468	1.428	0.122	0.399	8.74	0.0031	2.671	0	Purifying	nad4
1469	1.025	0	0.313	8.39	0.0038	2.097	0	Purifying	nad4
1470	0.558	0	0.101	6.359	0.0117	0.678	0	Purifying	nad4
1471	4.502	0	0.368	13.911	0.0002	2.463	0	Purifying	nad4
1472	0	0	0	0	1	0	0	Invariable	nad4
1473	1.963	0	0.615	14.633	0.0001	4.116	0	Purifying	nad4
1474	1.353	0	0.251	13.073	0.0003	1.683	0	Purifying	nad4
1475	0.653	0	0.187	9.399	0.0022	1.253	0	Purifying	nad4
1476	0.855	0	0.1	7.836	0.0051	0.672	0	Purifying	nad4
1477	1.353	0	0.483	9.886	0.0017	3.237	0	Purifying	nad4
1478	1.734	0.957	1.158	0.596	0.4401	7.757	0	Neutral	nad4
1479	0.901	0	0.091	7.859	0.0051	0.608	0	Purifying	nad4
1480	1.5	0	0.39	11.961	0.0005	2.61	0	Purifying	nad4
1481	0.895	0	0.144	9.812	0.0017	0.966	0	Purifying	nad4
1482	1.27	0.209	0.475	3.719	0.0538	3.178	0	Neutral	nad4
1483	0.665	0	0.056	4.428	0.0353	0.375	0	Purifying	nad4
1484	3.648	0.065	0.295	11.75	0.0006	1.973	0	Purifying	nad4
1485	0.129	0.371	0.322	0.268	0.6048	2.156	0	Neutral	nad4
1486	0.556	0	0.107	6.19	0.0128	0.72	0	Purifying	nad4
1487	4.028	0	0.12	11.034	0.0009	0.8	0	Purifying	nad4
1488	0	0	0	0	1	0	0	Invariable	nad4
1489	9.213	0	0.269	26.48	0	1.802	0	Purifying	nad4
1490	0.213	0.068	0.103	0.588	0.4431	0.689	0	Neutral	nad4
1491	9.953	0.332	0.732	11.075	0.0009	4.903	0	Purifying	nad4
1492	1.857	0	0.546	11.559	0.0007	3.654	0	Purifying	nad4
1493	2.894	0	0.113	15.643	0.0001	0.759	0	Purifying	nad4
1494	1.043	0	0.21	10.1	0.0015	1.409	0	Purifying	nad4
1495	3.717	0	0.257	15.058	0.0001	1.724	0	Purifying	nad4
1496	0	0.436	0.412	0.814	0.367	2.758	0	Neutral	nad4
1497	0	0	0	0	1	0	0	Invariable	nad4
1498	6.571	0	0.657	37.748	0	4.397	0	Purifying	nad4
1499	3.944	0	0.222	16.918	0	1.489	0	Purifying	nad4
1500	1.785	0	0.374	16.438	0.0001	2.504	0	Purifying	nad4
1501	1.353	0	0.288	9.358	0.0022	1.928	0	Purifying	nad4
1502	0.266	0	0.053	3.105	0.0781	0.358	0	Neutral	nad4
1503	0	0	0	0	1	0	0	Invariable	nad4
1504	6.554	0	0.253	20.566	0	1.697	0	Purifying	nad4
1505	1.353	0	0.347	11.273	0.0008	2.325	0	Purifying	nad4
1506	1.353	0	0.371	11.707	0.0006	2.482	0	Purifying	nad4
1507	0.793	0	0.156	8.898	0.0029	1.042	0	Purifying	nad4
1508	2.28	0	0.543	16.445	0.0001	3.639	0	Purifying	nad4
1509	1.607	0	0.183	17.646	0	1.222	0	Purifying	nad4
1510	2.894	0	0.108	15.749	0.0001	0.727	0	Purifying	nad4
1511	1.661	0	0.371	13.404	0.0003	2.487	0	Purifying	nad4
1512	0.907	0	0.301	9.766	0.0018	2.013	0	Purifying	nad4
1513	0.746	0	0.124	6.423	0.0113	0.83	0	Purifying	nad4
1514	0.56	0	0.219	5.145	0.0233	1.464	0	Purifying	nad4
1515	0	0	0	0	1	0	0	Invariable	nad4
1516	1.353	0	0.31	15.415	0.0001	2.073	0	Purifying	nad4
1517	1.759	0	0.825	14.913	0.0001	5.522	0	Purifying	nad4
1518	1.353	0	0.149	10.766	0.001	0.998	0	Purifying	nad4
1519	0.707	0	0.09	7.501	0.0062	0.602	0	Purifying	nad4
1520	2.883	0	0.46	15.085	0.0001	3.078	0	Purifying	nad4
1521	1481.11	0	0.052	3.944	0.0471	0.349	0	Purifying	nad4
1522	3.627	0	0.349	16.979	0	2.335	0	Purifying	nad4
1523	0.272	0.348	0.329	0.044	0.8332	2.206	0	Neutral	nad4
1524	3.527	0.412	0.696	3.324	0.0683	4.661	0	Neutral	nad4
1525	1.71	1.043	1.269	0.483	0.487	8.498	0	Neutral	nad4
1526	0.715	0	0.057	4.472	0.0345	0.38	0	Purifying	nad4
1527	4.289	0	0.239	15.659	0.0001	1.598	0	Purifying	nad4
1528	7.487	0.234	1.03	10.828	0.001	6.898	0	Purifying	nad4
1529	4.818	0	0.2	15.242	0.0001	1.339	0	Purifying	nad4
1530	1.353	0	0.12	10.968	0.0009	0.804	0	Purifying	nad4
1531	0	0	0	0	1	0	0	Invariable	nad4
1532	0	0	0	0	1	0	0	Invariable	nad4
1533	3.257	0.305	0.591	6.897	0.0086	3.958	0	Purifying	nad4
1534	1.5	0	0.185	9.965	0.0016	1.241	0	Purifying	nad4
1535	0.754	0	0.153	8.711	0.0032	1.023	0	Purifying	nad4
1536	0.213	0	0.049	2.876	0.0899	0.327	0	Neutral	nad4
1537	17.723	0	0.71	20.445	0	4.755	0	Purifying	nad4
1538	1.105	0	0.326	10.699	0.0011	2.184	0	Purifying	nad4
1539	1.105	0	0.152	10.951	0.0009	1.018	0	Purifying	nad4
1540	0.237	0	0.046	3.16	0.0755	0.31	0	Neutral	nad4
1541	4.747	0	0.87	20.731	0	5.83	0	Purifying	nad4
1542	0	0	0	0	1	0	0	Invariable	nad4
1543	1.87	0	0.183	16.371	0.0001	1.229	0	Purifying	nad4
1544	1.5	0	0.224	13.469	0.0002	1.498	0	Purifying	nad4
1545	0.914	0	0.306	9.857	0.0017	2.052	0	Purifying	nad4
1546	0.183	0	0.047	2.625	0.1052	0.315	0	Neutral	nad4
1547	0	0	0	0	1	0	0	Invariable	nad4
1548	2.312	0	0.308	22.221	0	2.064	0	Purifying	nad4
1549	6.321	0	0.36	24.428	0	2.413	0	Purifying	nad4
1550	2.235	0.113	0.392	12.83	0.0003	2.623	0	Purifying	nad4
1551	1.353	0	0.199	13.468	0.0002	1.33	0	Purifying	nad4
1552	0	0	0	0	1	0	0	Invariable	nad4
1553	1.759	0	0.059	5.722	0.0168	0.396	0	Purifying	nad4
1554	1.353	0	0.303	14.844	0.0001	2.027	0	Purifying	nad4
1555	0.453	0	0.137	6.957	0.0083	0.918	0	Purifying	nad4
1556	0.679	0.455	0.48	0.107	0.7435	3.215	0	Neutral	nad4
1557	2.628	0	0.15	12.486	0.0004	1.002	0	Purifying	nad4
1558	5.739	0	0.252	14.821	0.0001	1.687	0	Purifying	nad4
1559	3.352	0	0.264	16.507	0	1.769	0	Purifying	nad4
1560	0	0.264	0.239	0.699	0.403	1.601	0	Neutral	nad4
1561	3.47	0	0.204	17.206	0	1.367	0	Purifying	nad4
1562	1.007	0	0.057	4.698	0.0302	0.383	0	Purifying	nad4
1563	12.024	0	0.48	40.229	0	3.217	0	Purifying	nad4
1564	4.032	0	0.333	23.665	0	2.227	0	Purifying	nad4
1565	1.353	0	0.55	11.675	0.0006	3.686	0	Purifying	nad4
1566	1.696	0	0.325	17.09	0	2.174	0	Purifying	nad4
1567	0.328	0	0.062	3.2	0.0736	0.412	0	Neutral	nad4
1568	2.105	0	0.153	12.039	0.0005	1.022	0	Purifying	nad4
1569	5.959	0	0.726	18.947	0	4.863	0	Purifying	nad4
1570	0.731	0	0.163	9.031	0.0027	1.091	0	Purifying	nad4
1571	0.446	0.256	0.329	0.385	0.5351	2.206	0	Neutral	nad4
1572	0.123	0	0.043	2.221	0.1362	0.288	0	Neutral	nad4
1573	0.488	0	0.093	6.238	0.0125	0.624	0	Purifying	nad4
1574	0.924	0	0.224	7.489	0.0062	1.497	0	Purifying	nad4
1575	6.478	0	0.45	32.11	0	3.014	0	Purifying	nad4
1576	0.777	0	0.105	7.062	0.0079	0.706	0	Purifying	nad4
1577	0.665	0	0.092	3.45	0.0632	0.613	0	Neutral	nad4
1578	0	0	0	0	1	0	0	Invariable	nad4
1579	1.007	0	0.057	4.698	0.0302	0.383	0	Purifying	nad4
1580	0.614	0	0.138	5.413	0.02	0.927	0	Purifying	nad4
1581	1.908	0	0.487	14.088	0.0002	3.263	0	Purifying	nad4
1582	5.294	0	0.48	29.15	0	3.214	0	Purifying	nad4
1583	0.213	0	0.045	3.041	0.0812	0.302	0	Neutral	nad4
1584	14.6	0	0.409	40.41	0	2.736	0	Purifying	nad4
1585	6.927	0	0.233	24.812	0	1.557	0	Purifying	nad4
1586	0.307	0	0.06	3.087	0.0789	0.403	0	Neutral	nad4
1587	5.332	0	0.449	27.49	0	3.007	0	Purifying	nad4
1588	1.624	0	0.627	12.234	0.0005	4.197	0	Purifying	nad4
1589	5.142	0	0.464	28.152	0	3.11	0	Purifying	nad4
1590	0.242	0	0.057	2.733	0.0983	0.38	0	Neutral	nad4
1591	2.81	0	0.231	18.556	0	1.548	0	Purifying	nad4
1592	3.632	0	0.908	20.551	0	6.078	0	Purifying	nad4
1593	0	0.056	0.052	0.194	0.6595	0.349	0	Neutral	nad4
1594	1.679	0	0.372	21.25	0	2.494	0	Purifying	nad4
1595	1.353	0	0.207	12.679	0.0004	1.385	0	Purifying	nad4
1596	0.735	0	0.197	7.247	0.0071	1.318	0	Purifying	nad4
1597	7.498	0	0.341	19.945	0	2.281	0	Purifying	nad4
1598	5.721	0	0.66	21.347	0	4.419	0	Purifying	nad4
1599	0.453	0	0.208	4.332	0.0374	1.393	0	Purifying	nad4
1600	1.505	0.158	0.683	4.604	0.0319	4.576	0	Purifying	nad4
1601	2.2	0	0.207	15.593	0.0001	1.385	0	Purifying	nad4
1602	1.105	0	0.332	9.519	0.002	2.222	0	Purifying	nad4
1603	1.843	0	0.303	11.215	0.0008	2.026	0	Purifying	nad4
1604	1.843	0	0.457	15.214	0.0001	3.061	0	Purifying	nad4
1605	1.755	0	0.437	15.097	0.0001	2.93	0	Purifying	nad4
1606	1.007	0	0.093	3.72	0.0538	0.626	0	Neutral	nad4
1607	0.919	0	0.106	7.486	0.0062	0.708	0	Purifying	nad4
1608	4.94	0.53	0.791	4.288	0.0384	5.296	0	Purifying	nad4
1609	1.105	0	0.192	12.642	0.0004	1.287	0	Purifying	nad4
1610	2.177	0	0.35	21.947	0	2.345	0	Purifying	nad4
1611	0.522	0	0.097	6.594	0.0102	0.646	0	Purifying	nad4
1612	3.966	0	0.516	17.177	0	3.454	0	Purifying	nad4
1613	0.569	0	0.143	7.599	0.0058	0.959	0	Purifying	nad4
1614	0	0.167	0.154	0.45	0.5022	1.033	0	Neutral	nad4
1615	4.219	0	1.064	21.343	0	7.128	0	Purifying	nad4
1616	1.292	0.122	0.308	6.213	0.0127	2.063	0	Purifying	nad4
1617	0.65	0	0.234	7.581	0.0059	1.568	0	Purifying	nad4
1618	0	0	0	0	1	0	0	Invariable	nad4
1619	0	0	0	0	1	0	0	Invariable	nad4
1620	1.568	0.275	0.582	5.453	0.0195	3.901	0	Purifying	nad4
1621	3.081	0	0.114	9.42	0.0021	0.763	0	Purifying	nad4
1622	1.06	0	0.234	10.748	0.001	1.566	0	Purifying	nad4
1623	1.308	0.253	0.709	2.364	0.1242	4.749	0	Neutral	nad4
1624	2.883	0	0.46	15.085	0.0001	3.078	0	Purifying	nad4
1625	1.353	0	0.497	11.622	0.0007	3.328	0	Purifying	nad4
1626	2.796	0.222	0.867	8.395	0.0038	5.804	0	Purifying	nad4
1627	0.692	0.143	0.273	2.645	0.1039	1.829	0	Neutral	nad4
1628	1.759	0	0.52	13.106	0.0003	3.481	0	Purifying	nad4
1629	0.69	0	0.196	11.11	0.0009	1.315	0	Purifying	nad4
1630	3.31	0	0.275	18.38	0	1.845	0	Purifying	nad4
1631	4.107	0	0.301	19.647	0	2.019	0	Purifying	nad4
1632	2.608	0	0.625	15.294	0.0001	4.186	0	Purifying	nad4
1633	0	0.936	0.718	2.013	0.1559	4.81	0	Neutral	nad4
1634	0	0	0	0	1	0	0	Invariable	nad4
1635	2.136	0	0.203	15.136	0.0001	1.361	0	Purifying	nad4
1636	0.955	0	0.314	7.86	0.0051	2.101	0	Purifying	nad4
1637	0.872	0	0.157	9.132	0.0025	1.052	0	Purifying	nad4
1638	0.328	0	0.049	3.676	0.0552	0.325	0	Neutral	nad4
1639	0	0	0	0	1	0	0	Invariable	nad4
1640	0.346	0	0.138	3.524	0.0605	0.926	0	Neutral	nad4
1641	1.353	0	0.171	11.048	0.0009	1.146	0	Purifying	nad4
1642	1.007	0	0.057	4.713	0.0299	0.38	0	Purifying	nad4
1643	0	0	0	0	1	0	0	Invariable	nad4
1644	3.125	0	0.13	11.041	0.0009	0.868	0	Purifying	nad4
1645	1.724	0	0.407	9.607	0.0019	2.727	0	Purifying	nad4
1646	2.157	0	0.259	13.824	0.0002	1.733	0	Purifying	nad4
1647	2.23	0	0.313	21.451	0	2.097	0	Purifying	nad4
1648	2.521	0	0.384	19.815	0	2.57	0	Purifying	nad4
1649	0.307	0	0.066	2.918	0.0876	0.44	0	Neutral	nad4
1650	1.622	0	0.389	14.628	0.0001	2.608	0	Purifying	nad4
1651	3.151	0	0.575	17.536	0	3.848	0	Purifying	nad4
1652	1.353	0	0.246	11.764	0.0006	1.646	0	Purifying	nad4
1653	0	0	0	0	1	0	0	Invariable	nad4
1654	2.235	0	0.312	20.24	0	2.088	0	Purifying	nad4
1655	0.901	0	0.135	6.294	0.0121	0.905	0	Purifying	nad4
1656	1.738	0	0.342	17.688	0	2.289	0	Purifying	nad4
1657	0.729	0	0.108	7.088	0.0078	0.721	0	Purifying	nad4
1658	0.57	0	0.094	6.597	0.0102	0.63	0	Purifying	nad4
1659	0.555	0	0.119	5.746	0.0165	0.797	0	Purifying	nad4
1660	3.514	0	0.566	27.451	0	3.791	0	Purifying	nad4
1661	0.569	0	0.134	8.32	0.0039	0.898	0	Purifying	nad4
1662	1.353	0	0.187	13.302	0.0003	1.252	0	Purifying	nad4
1663	2.136	0	0.234	15.006	0.0001	1.566	0	Purifying	nad4
1664	0	0.108	0.1	0.294	0.5879	0.668	0	Neutral	nad4
1665	0.522	0	0.105	6.256	0.0124	0.706	0	Purifying	nad4
1666	1.759	0	0.497	12.061	0.0005	3.327	0	Purifying	nad4
1667	1.963	0	0.145	10.856	0.001	0.971	0	Purifying	nad4
1668	1.679	0	0.242	16.277	0.0001	1.617	0	Purifying	nad4
1669	0.488	0	0.102	5.913	0.015	0.68	0	Purifying	nad4
1670	5.604	0	0.807	23.272	0	5.406	0	Purifying	nad4
1671	0.333	0	0.145	3.229	0.0724	0.968	0	Neutral	nad4
1672	0.665	0	0.056	4.428	0.0353	0.375	0	Purifying	nad4
1673	0.152	0	0.07	1.517	0.2181	0.466	0	Neutral	nad4
1674	0.471	0	0.128	7.58	0.0059	0.858	0	Purifying	nad4
1675	2.37	0	0.25	18.407	0	1.671	0	Purifying	nad4
1676	0.445	0	0.111	5.113	0.0237	0.741	0	Purifying	nad4
1677	0.688	0	0.099	7.252	0.0071	0.665	0	Purifying	nad4
1678	0	0.217	0.202	0.49	0.484	1.353	0	Neutral	nad4
1679	0	0.305	0.279	0.795	0.3725	1.869	0	Neutral	nad4
1680	0.595	0	0.174	7	0.0082	1.166	0	Purifying	nad4
1681	3.014	0.188	0.391	8.793	0.003	2.621	0	Purifying	nad4
1682	1.353	0	0.354	10.291	0.0013	2.372	0	Purifying	nad4
1683	2.37	0	0.309	18.108	0	2.07	0	Purifying	nad4
1684	0.593	0.28	0.353	0.526	0.4681	2.366	0	Neutral	nad4
1685	0.754	0	0.25	8.199	0.0042	1.676	0	Purifying	nad4
1686	0	0.063	0.051	0.421	0.5165	0.344	0	Neutral	nad4
1687	2.105	0	0.192	10.682	0.0011	1.284	0	Purifying	nad4
1688	2.81	0	0.748	15.844	0.0001	5.008	0	Purifying	nad4
1689	0.532	0	0.094	6.442	0.0111	0.632	0	Purifying	nad4
1690	3.086	0	0.172	13.016	0.0003	1.149	0	Purifying	nad4
1691	0.665	0	0.056	4.413	0.0357	0.378	0	Purifying	nad4
1692	2.81	0	0.626	16.566	0	4.19	0	Purifying	nad4
1693	0.754	0	0.09	7.607	0.0058	0.604	0	Purifying	nad4
1694	0.366	0	0.062	3.317	0.0686	0.413	0	Neutral	nad4
1695	4.213	0	0.282	18.865	0	1.887	0	Purifying	nad4
1696	3.224	0	0.283	21.2	0	1.892	0	Purifying	nad4
1697	2.81	0	0.302	20.012	0	2.025	0	Purifying	nad4
1698	1.5	0	0.109	11.891	0.0006	0.73	0	Purifying	nad4
1699	4.368	0	1.193	19.843	0	7.989	0	Purifying	nad4
1700	0	0	0	0	1	0	0	Invariable	nad4
1701	3.632	0	0.668	18.192	0	4.475	0	Purifying	nad4
1702	2.328	0	0.239	17.739	0	1.6	0	Purifying	nad4
1703	0.652	0.065	0.241	5.013	0.0252	1.613	0	Purifying	nad4
1704	0.838	0	0.201	10.61	0.0011	1.348	0	Purifying	nad4
1705	0	0.285	0.264	0.657	0.4176	1.768	0	Neutral	nad4
1706	2.81	0	0.277	20.618	0	1.857	0	Purifying	nad4
1707	1.353	0	0.223	14.826	0.0001	1.493	0	Purifying	nad4
1708	2.174	0	0.289	18.121	0	1.938	0	Purifying	nad4
1709	0.518	0	0.14	7.35	0.0067	0.941	0	Purifying	nad4
1710	2.2	0	0.21	15.634	0.0001	1.405	0	Purifying	nad4
1711	3.079	0	0.618	14.714	0.0001	4.142	0	Purifying	nad4
1712	0.514	0	0.113	5.602	0.0179	0.756	0	Purifying	nad4
1713	0	0	0	0	1	0	0	Invariable	nad4
1714	0	0	0	0	1	0	0	Invariable	nad4
1715	1.353	0	0.156	10.556	0.0012	1.043	0	Purifying	nad4
1716	0.518	0	0.218	4.808	0.0283	1.459	0	Purifying	nad4
1717	2.146	0	0.114	9.076	0.0026	0.76	0	Purifying	nad4
1718	1.353	0	0.162	10.759	0.001	1.084	0	Purifying	nad4
1719	0.136	0	0.066	1.407	0.2355	0.444	0	Neutral	nad4
1720	1.353	0	0.314	15.616	0.0001	2.1	0	Purifying	nad4
1721	0.739	0	0.14	9.246	0.0024	0.937	0	Purifying	nad4
1722	0	0	0	0	1	0	0	Invariable	nad4
1723	0	0	0	0	1	0	0	Invariable	nad4
1724	1.353	0	0.216	13.148	0.0003	1.444	0	Purifying	nad4
1725	4.018	0	0.376	22.48	0	2.519	0	Purifying	nad4
1726	1.025	0	0.148	11.929	0.0006	0.992	0	Purifying	nad4
1727	2.587	0	0.377	16.209	0.0001	2.526	0	Purifying	nad4
1728	0	0.236	0.234	0.361	0.5479	1.567	0	Neutral	nad4
1729	7.868	0	0.255	22.346	0	1.706	0	Purifying	nad4
1730	0.789	0	0.301	6.462	0.011	2.015	0	Purifying	nad4
1731	0.263	0	0.051	3.159	0.0755	0.344	0	Neutral	nad4
1732	10.895	0	0.496	31.639	0	3.32	0	Purifying	nad4
1733	0.877	0	0.186	11.747	0.0006	1.243	0	Purifying	nad4
1734	3.151	0	0.428	27.902	0	2.863	0	Purifying	nad4
1735	1.679	0	0.318	17.011	0	2.132	0	Purifying	nad4
1736	1.004	0	0.368	8.696	0.0032	2.462	0	Purifying	nad4
1737	0.471	0	0.101	5.831	0.0157	0.679	0	Purifying	nad4
1738	0	0	0	0	1	0	0	Invariable	nad4
1739	1.353	0	0.148	10.714	0.0011	0.989	0	Purifying	nad4
1740	17.723	0	0.653	38.76	0	4.373	0	Purifying	nad4
1741	0.306	0	0.049	3.509	0.061	0.329	0	Neutral	nad4
1742	3.236	0.167	0.607	11.857	0.0006	4.065	0	Purifying	nad4
1743	0.794	0	0.101	7.663	0.0056	0.677	0	Purifying	nad4
1744	1.353	0	0.289	17.481	0	1.932	0	Purifying	nad4
1745	3.949	0	0.328	23.931	0	2.196	0	Purifying	nad4
1746	2.81	0	0.542	17.717	0	3.628	0	Purifying	nad4
1747	0.398	0	0.146	3.75	0.0528	0.975	0	Neutral	nad4
1748	0	0	0	0	1	0	0	Invariable	nad4
1749	0	0.108	0.1	0.294	0.5879	0.668	0	Neutral	nad4
1750	1.679	0	0.372	18.331	0	2.49	0	Purifying	nad4
1751	16.315	0	0.428	37.43	0	2.865	0	Purifying	nad4
1752	0.754	0	0.134	6.054	0.0139	0.896	0	Purifying	nad4
1753	1.679	0	0.206	14.774	0.0001	1.377	0	Purifying	nad4
1754	0.123	0	0.053	1.746	0.1863	0.352	0	Neutral	nad4
1755	6.056	0	0.203	18.927	0	1.361	0	Purifying	nad4
1756	1.963	0	0.219	14.361	0.0002	1.469	0	Purifying	nad4
1757	0.237	0	0.05	3.01	0.0828	0.333	0	Neutral	nad4
1758	0.216	0	0.045	3.058	0.0803	0.302	0	Neutral	nad4
1759	4.885	0	1.377	24.624	0	9.224	0	Purifying	nad4
1760	0.366	0	0.055	3.545	0.0597	0.369	0	Neutral	nad4
1761	0.517	0	0.097	6.296	0.0121	0.653	0	Purifying	nad4
1762	2.81	0	0.764	17.258	0	5.116	0	Purifying	nad4
1763	0.94	0	0.228	13.352	0.0003	1.524	0	Purifying	nad4
1764	1.013	0	0.107	7.528	0.0061	0.717	0	Purifying	nad4
1765	0.565	0	0.096	6.691	0.0097	0.644	0	Purifying	nad4
1766	0	0	0	0	1	0	0	Invariable	nad4
1767	0.307	0	0.06	3.082	0.0792	0.402	0	Neutral	nad4
1768	2.868	0	0.269	19.364	0	1.799	0	Purifying	nad4
1769	2.81	0	0.369	16.523	0	2.473	0	Purifying	nad4
1770	4.398	0	0.274	21.153	0	1.835	0	Purifying	nad4
1771	6.224	0	0.361	18.479	0	2.415	0	Purifying	nad4
1772	0	0	0	0	1	0	0	Invariable	nad4
1773	0	0	0	0	1	0	0	Invariable	nad4
1774	2.2	0	0.307	19.504	0	2.056	0	Purifying	nad4
1775	0	0	0	0	1	0	0	Invariable	nad4
1776	1.23	0.116	0.432	4.601	0.032	2.896	0	Purifying	nad4
1777	2.234	0	0.878	16.69	0	5.878	0	Purifying	nad4
1778	1.963	0	0.161	17.968	0	1.075	0	Purifying	nad4
1779	0	0	0	0	1	0	0	Invariable	nad4
1780	4.502	0	0.328	26.484	0	2.196	0	Purifying	nad4
1781	3.805	0	0.963	20.307	0	6.448	0	Purifying	nad4
1782	0	0	0	0	1	0	0	Invariable	nad4
1783	0	0	0	0	1	0	0	Invariable	nad4
1784	2.655	0.212	0.637	11.237	0.0008	4.268	0	Purifying	nad4
1785	1.963	0	0.652	14.162	0.0002	4.369	0	Purifying	nad4
1786	3.253	0	0.637	25.37	0	4.266	0	Purifying	nad4
1787	2.81	0	0.65	15.246	0.0001	4.355	0	Purifying	nad4
1788	0	0.18	0.163	0.558	0.4551	1.089	0	Neutral	nad4
1789	1.963	0	0.292	19.102	0	1.955	0	Purifying	nad4
1790	1.353	0	0.146	10.361	0.0013	0.975	0	Purifying	nad4
1791	5.492	0	0.369	24.515	0	2.47	0	Purifying	nad4
1792	53.594	0	0.316	22.308	0	2.114	0	Purifying	nad4
1793	0.945	0	0.185	11.749	0.0006	1.241	0	Purifying	nad4
1794	0	0	0	0	1	0	0	Invariable	nad4
1795	1.759	0	0.608	13.287	0.0003	4.073	0	Purifying	nad4
1796	1.353	0	0.24	15.101	0.0001	1.605	0	Purifying	nad4
1797	0	0	0	0	1	0	0	Invariable	nad4
1798	0.614	0	0.281	5.693	0.017	1.88	0	Purifying	nad4
1799	1.963	0	0.175	18.69	0	1.174	0	Purifying	nad4
1800	4.519	0	0.65	19.042	0	4.355	0	Purifying	nad4
1801	1.075	0	0.283	11.894	0.0006	1.897	0	Purifying	nad4
1802	6.959	0	0.463	25.246	0	3.098	0	Purifying	nad4
1803	6.414	0	1.761	26.832	0	11.794	0	Purifying	nad4
1804	2.417	0	0.395	18.561	0	2.648	0	Purifying	nad4
1805	1.784	0	0.163	11.813	0.0006	1.093	0	Purifying	nad4
1806	1.353	0	0.292	10.963	0.0009	1.955	0	Purifying	nad4
1807	0	0.261	0.246	0.477	0.4898	1.65	0	Neutral	nad4
1808	0.615	0	0.098	6.86	0.0088	0.658	0	Purifying	nad4
1809	4.524	0	0.232	17.517	0	1.556	0	Purifying	nad4
1810	0.563	0	0.214	5.325	0.021	1.432	0	Purifying	nad4
1811	0	0.115	0.107	0.393	0.5307	0.717	0	Neutral	nad4
1812	1.75	0	0.283	16.698	0	1.897	0	Purifying	nad4
1813	0.43	0	0.098	5.514	0.0189	0.653	0	Purifying	nad4
1814	1.353	0	0.151	10.79	0.001	1.011	0	Purifying	nad4
1815	1.963	0	0.38	21.176	0	2.544	0	Purifying	nad4
1816	10.129	0	0.723	22.777	0	4.845	0	Purifying	nad4
1817	2.457	0	0.17	11.835	0.0006	1.14	0	Purifying	nad4
1818	0	0	0	0	1	0	0	Invariable	nad4
1819	0.795	0	0.15	8.963	0.0028	1.004	0	Purifying	nad4
1820	0.572	0.229	0.298	0.741	0.3892	1.993	0	Neutral	nad4
1821	4.118	0	0.652	19.702	0	4.367	0	Purifying	nad4
1822	3.238	0	0.823	16.913	0	5.512	0	Purifying	nad4
1823	1.759	0	0.51	12.846	0.0003	3.416	0	Purifying	nad4
1824	2.538	0	0.255	17.833	0	1.707	0	Purifying	nad4
1825	1.353	0	0.199	13.771	0.0002	1.33	0	Purifying	nad4
1826	1.353	0	0.276	16.073	0.0001	1.852	0	Purifying	nad4
1827	1.963	0	0.271	18.901	0	1.813	0	Purifying	nad4
1828	0	0	0	0	1	0	0	Invariable	nad4
1829	1.329	0.13	0.505	4.658	0.0309	3.382	0	Purifying	nad4
1830	0.653	0	0.188	9.428	0.0021	1.256	0	Purifying	nad4
1831	0.966	0	0.208	12.741	0.0004	1.395	0	Purifying	nad4
1832	2.218	0	0.346	21.269	0	2.32	0	Purifying	nad4
1833	1.963	0	0.25	18.25	0	1.678	0	Purifying	nad4
1834	0	0	0	0	1	0	0	Invariable	nad4
1835	0	0	0	0	1	0	0	Invariable	nad4
1836	1.353	0	0.396	9.662	0.0019	2.651	0	Purifying	nad4
1837	1.5	0	0.193	10.514	0.0012	1.293	0	Purifying	nad4
1838	0	0.236	0.216	0.158	0.6906	1.447	0	Neutral	nad4
1839	0	0	0	0	1	0	0	Invariable	nad4
1840	1.755	0	0.484	12.412	0.0004	3.241	0	Purifying	nad4
1841	0	0.173	0.16	0.504	0.4778	1.07	0	Neutral	nad4
1842	0	0	0	0	1	0	0	Invariable	nad4
1843	0	0	0	0	1	0	0	Invariable	nad4
1844	0	0	0	0	1	0	0	Invariable	nad4
1845	1.637	0	0.15	12.407	0.0004	1.003	0	Purifying	nad4
1846	2.091	0	0.42	18.243	0	2.81	0	Purifying	nad4
1847	1.585	0	0.29	11.265	0.0008	1.945	0	Purifying	nad4
1848	1.353	0	0.196	10.455	0.0012	1.312	0	Purifying	nad4
1849	0.266	0	0.059	2.905	0.0883	0.396	0	Neutral	nad4
1850	3.754	0	0.463	18.845	0	3.102	0	Purifying	nad4
1851	1.871	0	0.277	15.663	0.0001	1.852	0	Purifying	nad4
1852	1.353	0	0.279	15.379	0.0001	1.868	0	Purifying	nad4
1853	0.335	1.01	0.844	1.069	0.3011	5.655	0	Neutral	nad4
1854	1.353	0	0.319	8.634	0.0033	2.136	0	Purifying	nad4
1855	0	0	0	0	1	0	0	Invariable	nad4
1856	3.037	0	0.434	20.291	0	2.903	0	Purifying	nad4
1857	1.006	0	0.111	7.541	0.006	0.744	0	Purifying	nad4
1858	0	0	0	0	1	0	0	Invariable	nad4
1859	1.105	0	0.252	13.785	0.0002	1.685	0	Purifying	nad4
1860	1.353	0	0.31	10.73	0.0011	2.077	0	Purifying	nad4
1861	0	0	0	0	1	0	0	Invariable	nad4
1862	1.353	0	0.198	9.217	0.0024	1.326	0	Purifying	nad4
1863	0.523	0	0.134	3.654	0.0559	0.899	0	Neutral	nad4
1864	0.953	0	0.433	8.442	0.0037	2.901	0	Purifying	nad4
1865	0	0.099	0.094	0.217	0.6415	0.626	0	Neutral	nad4
1866	2.924	0.121	0.515	15.736	0.0001	3.45	0	Purifying	nad4
1867	1.021	0	0.318	8.448	0.0037	2.131	0	Purifying	nad4
1868	0.307	0	0.066	2.918	0.0876	0.44	0	Neutral	nad4
1869	0.602	0	0.22	5.533	0.0187	1.47	0	Purifying	nad4
1870	1.707	0.067	0.399	12.082	0.0005	2.674	0	Purifying	nad4
1871	2.621	0	0.257	14.067	0.0002	1.721	0	Purifying	nad4
1872	1.353	0	0.34	9.924	0.0016	2.275	0	Purifying	nad4
1873	1.5	0	0.34	12.845	0.0003	2.278	0	Purifying	nad4
1874	2.457	0	0.472	14.741	0.0001	3.16	0	Purifying	nad4
1875	0.417	0	0.128	4.555	0.0328	0.857	0	Purifying	nad4
1876	0.78	0	0.156	8.883	0.0029	1.044	0	Purifying	nad4
1877	0.953	0	0.271	9.539	0.002	1.815	0	Purifying	nad4
1878	3.671	0	0.229	16.092	0.0001	1.533	0	Purifying	nad4
1879	1.679	0	0.368	15.837	0.0001	2.467	0	Purifying	nad4
1880	0.553	0.065	0.198	3.898	0.0484	1.323	0	Purifying	nad4
1881	0.802	0	0.302	6.583	0.0103	2.025	0	Purifying	nad4
1882	0.543	0	0.102	6.127	0.0133	0.685	0	Purifying	nad4
1883	6.056	0	0.209	20.919	0	1.402	0	Purifying	nad4
1884	1.355	0.374	0.684	3.024	0.0821	4.582	0	Neutral	nad4
1885	0.677	0	0.153	9.674	0.0019	1.024	0	Purifying	nad4
1886	0	0	0	0	1	0	0	Invariable	nad5
1887	0	0	0	0	1	0	0	Invariable	nad5
1888	0.175	0	0.053	2.314	0.1282	0.353	0	Neutral	nad5
1889	0.246	0	0.047	3.234	0.0721	0.313	0	Neutral	nad5
1890	0	0	0	0	1	0	0	Invariable	nad5
1891	0.152	0	0.07	1.521	0.2175	0.467	0	Neutral	nad5
1892	4.614	0.062	0.167	6.792	0.0092	1.115	0	Purifying	nad5
1893	0	0	0	0	1	0	0	Invariable	nad5
1894	3.374	0.059	0.353	16.75	0	2.364	0	Purifying	nad5
1895	4.447	0	0.35	24.264	0	2.341	0	Purifying	nad5
1896	0.32	0	0.045	3.745	0.053	0.299	0	Neutral	nad5
1897	1.87	0	0.732	14.334	0.0002	4.902	0	Purifying	nad5
1898	0.333	0	0.138	3.433	0.0639	0.927	0	Neutral	nad5
1899	0.514	0	0.139	7.288	0.0069	0.934	0	Purifying	nad5
1900	0.682	0	0.187	9.499	0.0021	1.253	0	Purifying	nad5
1901	0.159	0	0.046	2.452	0.1174	0.309	0	Neutral	nad5
1902	1.241	0.059	0.28	10.247	0.0014	1.874	0	Purifying	nad5
1903	0.698	0	0.291	6.317	0.012	1.95	0	Purifying	nad5
1904	1.796	0	0.271	9.968	0.0016	1.812	0	Purifying	nad5
1905	0.288	0	0.089	4.579	0.0324	0.595	0	Purifying	nad5
1906	0	0	0	0	1	0	0	Invariable	nad5
1907	1.029	0	0.182	8.957	0.0028	1.22	0	Purifying	nad5
1908	9.915	0	1.192	25.756	0	7.983	0	Purifying	nad5
1909	0.46	0.186	0.264	0.708	0.3999	1.766	0	Neutral	nad5
1910	0.328	0.146	0.178	0.362	0.5475	1.194	0	Neutral	nad5
1911	1.105	0	0.171	12.042	0.0005	1.145	0	Purifying	nad5
1912	0.867	0.435	0.557	0.728	0.3935	3.733	0	Neutral	nad5
1913	1.569	0.301	0.475	3.17	0.075	3.183	0	Neutral	nad5
1914	0.966	0	0.232	10.27	0.0014	1.553	0	Purifying	nad5
1915	31.431	1.124	2.173	6.305	0.012	14.553	0	Purifying	nad5
1916	1.391	0.174	0.422	4.799	0.0285	2.823	0	Purifying	nad5
1917	6.506	0	0.116	11.082	0.0009	0.777	0	Purifying	nad5
1918	2.352	0.29	0.402	0.876	0.3492	2.694	0	Neutral	nad5
1919	3.905	0.447	1.305	9.21	0.0024	8.738	0	Purifying	nad5
1920	0.741	0.232	0.352	1.605	0.2052	2.355	0	Neutral	nad5
1921	0	0	0	0	1	0	0	Invariable	nad5
1922	4.971	0	0.648	22.93	0	4.336	0	Purifying	nad5
1923	8.504	0.138	0.446	16.888	0	2.987	0	Purifying	nad5
1924	0.366	0	0.068	3.138	0.0765	0.453	0	Neutral	nad5
1925	3.839	0	0.298	19.513	0	1.997	0	Purifying	nad5
1926	0	0	0	0	1	0	0	Invariable	nad5
1927	0.839	0.306	0.429	1.306	0.2531	2.872	0	Neutral	nad5
1928	0.996	0.059	0.227	7.078	0.0078	1.521	0	Purifying	nad5
1929	2.81	0	0.117	12.562	0.0004	0.784	0	Purifying	nad5
1930	2.902	0	0.114	9.333	0.0023	0.762	0	Purifying	nad5
1931	0.913	0.273	0.401	1.933	0.1645	2.687	0	Neutral	nad5
1932	0.435	0	0.092	6.075	0.0137	0.617	0	Purifying	nad5
1933	2.111	0	0.225	14.116	0.0002	1.505	0	Purifying	nad5
1934	0.182	0.067	0.098	0.422	0.5161	0.656	0	Neutral	nad5
1935	3.931	0.067	0.413	12.106	0.0005	2.768	0	Purifying	nad5
1936	0	0	0	0	1	0	0	Invariable	nad5
1937	5.466	0	0.871	22.773	0	5.83	0	Purifying	nad5
1938	1.353	0	0.225	13.264	0.0003	1.509	0	Purifying	nad5
1939	0.701	0	0.123	6.323	0.0119	0.826	0	Purifying	nad5
1940	3.162	0	0.76	22.152	0	5.089	0	Purifying	nad5
1941	5.584	0	0.354	23.33	0	2.371	0	Purifying	nad5
1942	2.274	0	0.553	16.805	0	3.703	0	Purifying	nad5
1943	0.777	0	0.11	6.893	0.0087	0.733	0	Purifying	nad5
1944	3.632	0	0.573	17.806	0	3.838	0	Purifying	nad5
1945	4.581	0	0.432	26.734	0	2.893	0	Purifying	nad5
1946	4.121	0	0.057	4.91	0.0267	0.384	0	Purifying	nad5
1947	1.828	0	0.237	17.812	0	1.589	0	Purifying	nad5
1948	0.266	0	0.047	3.364	0.0666	0.315	0	Neutral	nad5
1949	4.173	0	0.181	15.038	0.0001	1.214	0	Purifying	nad5
1950	5.142	0	0.161	18.881	0	1.08	0	Purifying	nad5
1951	1.353	0	0.24	13.093	0.0003	1.609	0	Purifying	nad5
1952	2.277	0.066	0.484	15.515	0.0001	3.239	0	Purifying	nad5
1953	0.232	0	0.046	3.093	0.0786	0.305	0	Neutral	nad5
1954	5.435	0	0.166	13.434	0.0002	1.11	0	Purifying	nad5
1955	0.302	0.292	0.294	0.001	0.9746	1.967	0	Neutral	nad5
1956	0	0	0	0	1	0	0	Invariable	nad5
1957	0	0	0	0	1	0	0	Invariable	nad5
1958	2.471	0	0.302	21.452	0	2.022	0	Purifying	nad5
1959	3.028	0.518	1.539	5.689	0.0171	10.309	0	Purifying	nad5
1960	2.152	0	0.152	11.979	0.0005	1.018	0	Purifying	nad5
1961	0.658	0	0.151	8.286	0.004	1.012	0	Purifying	nad5
1962	5.212	0	0.445	27.629	0	2.979	0	Purifying	nad5
1963	1.963	0	0.38	19.081	0	2.548	0	Purifying	nad5
1964	6.615	0	0.356	25.651	0	2.382	0	Purifying	nad5
1965	2.294	0.167	0.715	10.171	0.0014	4.79	0	Purifying	nad5
1966	0.307	0	0.044	3.688	0.0548	0.298	0	Neutral	nad5
1967	2.227	0	0.264	15.363	0.0001	1.766	0	Purifying	nad5
1968	6.506	0	0.116	11.082	0.0009	0.777	0	Purifying	nad5
1969	1.353	0	0.245	14.316	0.0002	1.642	0	Purifying	nad5
1970	6.381	0	0.279	20.981	0	1.871	0	Purifying	nad5
1971	4.555	0.458	0.847	6.472	0.011	5.67	0	Purifying	nad5
1972	1.353	0	0.182	9.595	0.002	1.217	0	Purifying	nad5
1973	0.798	0	0.155	9.28	0.0023	1.04	0	Purifying	nad5
1974	0.28	0	0.088	4.523	0.0334	0.592	0	Purifying	nad5
1975	1.353	0	0.295	15.39	0.0001	1.973	0	Purifying	nad5
1976	0.78	0	0.155	8.823	0.003	1.038	0	Purifying	nad5
1977	1.5	0	0.109	11.891	0.0006	0.73	0	Purifying	nad5
1978	1.623	0	0.201	11.053	0.0009	1.344	0	Purifying	nad5
1979	0.322	0	0.092	4.867	0.0274	0.617	0	Purifying	nad5
1980	0.692	0	0.177	10.47	0.0012	1.186	0	Purifying	nad5
1981	6.444	0	1.28	25.172	0	8.569	0	Purifying	nad5
1982	2.569	0	0.19	11.406	0.0007	1.275	0	Purifying	nad5
1983	4.364	0	0.167	13.51	0.0002	1.118	0	Purifying	nad5
1984	1.353	0	0.195	13.142	0.0003	1.309	0	Purifying	nad5
1985	6.478	0	0.487	31.324	0	3.264	0	Purifying	nad5
1986	1.353	0	0.304	15.342	0.0001	2.037	0	Purifying	nad5
1987	0.136	0	0.067	1.414	0.2345	0.446	0	Neutral	nad5
1988	0.543	0	0.103	6.32	0.0119	0.693	0	Purifying	nad5
1989	5.042	0	0.384	23.578	0	2.573	0	Purifying	nad5
1990	0	0	0	0	1	0	0	Invariable	nad5
1991	1.5	0	0.174	11.612	0.0007	1.163	0	Purifying	nad5
1992	1.353	0	0.181	9.704	0.0018	1.214	0	Purifying	nad5
1993	0	0.236	0.217	0.632	0.4267	1.451	0	Neutral	nad5
1994	1.5	0	0.318	12.943	0.0003	2.133	0	Purifying	nad5
1995	0.277	0.061	0.1	0.989	0.32	0.669	0	Neutral	nad5
1996	5.46	0	0.275	20.553	0	1.841	0	Purifying	nad5
1997	1.105	0	0.229	10.41	0.0013	1.532	0	Purifying	nad5
1998	0.901	0	0.106	7.463	0.0063	0.708	0	Purifying	nad5
1999	0	0.056	0.052	0.193	0.6603	0.349	0	Neutral	nad5
[truncated: 1,668 more rows]
